# Supplementary material for: (8aR,9R)-9-Hy­droxy-7,8,8a,9-tetra­hydro­furo[3,2-f]indolizin-6(4H)-one
Source: Acta Crystallogr Sect E Struct Rep Online. 2012 Sep 29;68(Pt 10):o3034–5. doi: 10.1107/S1600536812040378 (PMC3470388; doi:10.1107/S1600536812040378)
Supplement: Supplementary file 1 [file e-68-o3034-sup1.cif]

##############################################################################
#                                                                            #
# This CIF contains the data in a paper accepted for publication in          #
# Acta Crystallographica Section E. It conforms to the requirements of       #
# Notes for Authors for Acta Crystallographica Section E, and has been       #
# peer reviewed under the auspices of the IUCr Commission on Journals.       #
#                                                                            #
# Full details of the Crystallographic Information File format               #
# are given in the paper "The Crystallographic Information File (CIF):       #
# a New Standard Archive File for Crystallography" by S. R. Hall, F. H.      #
# Allen and I. D. Brown [Acta Cryst. (1991), A47, 655-685].                  #
#                                                                            #
# The current version of the core CIF dictionary is obtainable from          #
# ftp://ftp.iucr.org/pub/cif_core.dic.                                       #
#                                                                            #
# Software is freely available for graphical display of the structure(s)     #
# in this CIF. For information consult the CIF software page                 #
# http://www.iucr.org/resources/cif/software.                                #
#                                                                            #
# This file may be used for bona fide research purposes within the           #
# scientific community so long as proper attribution is given to the journal # 
# article from which it was obtained.                                        #
#                                                                            #
##############################################################################
data_I
_audit_creation_method     SHELXL-97
_chemical_name_systematic
;
(8a<i>R</i>,9<i>R</i>)-9-Hydroxy-7,8,8a,9-
tetrahydrofuro[3,2-<i>f</i>]indolizin-6(4<i>H</i>)-one
;
_chemical_name_common     ?
_chemical_formula_moiety     'C10 H11 N O3'
_chemical_formula_sum     'C10 H11 N O3'
_chemical_formula_iupac     'C10 H11 N O3'
_chemical_formula_weight     193.20
_chemical_melting_point     ?
_symmetry_cell_setting     orthorhombic
_symmetry_space_group_name_H-M     'P 21 21 21'
_symmetry_space_group_name_Hall     'P 2ac 2ab'
loop_
    _symmetry_equiv_pos_as_xyz
    'x, y, z'
    '-x+1/2, -y, z+1/2'
    'x+1/2, -y+1/2, -z'
    '-x, y+1/2, -z+1/2'
_cell_length_a     14.7603(10)
_cell_length_b     15.1301(17)
_cell_length_c     16.2847(9)
_cell_angle_alpha     90.00
_cell_angle_beta     90.00
_cell_angle_gamma     90.00
_cell_volume     3636.8(5)
_cell_formula_units_Z     16
_cell_measurement_reflns_used     13239
_cell_measurement_theta_min     2.2975
_cell_measurement_theta_max     29.4878
_cell_measurement_temperature     298(2)
_exptl_crystal_description     prism
_exptl_crystal_colour     colourless
_exptl_crystal_size_max     0.582
_exptl_crystal_size_mid     0.336
_exptl_crystal_size_min     0.090
_exptl_crystal_density_diffrn     1.411
_exptl_crystal_density_meas     ?
_exptl_crystal_density_method     'not measured'
_exptl_crystal_F_000     1632
_exptl_absorpt_coefficient_mu     0.105
_exptl_absorpt_correction_type     analytical
_exptl_absorpt_process_details     '(Clark & Reid, 1995)'
_exptl_absorpt_correction_T_min     0.953
_exptl_absorpt_correction_T_max     0.989
_exptl_special_details
;
;
_diffrn_ambient_temperature     298(2)
_diffrn_radiation_type     MoK\a
_diffrn_radiation_wavelength     0.71073
_diffrn_radiation_source     'fine-focus sealed tube'
_diffrn_radiation_monochromator     graphite
_diffrn_measurement_device_type     'Oxford Diffraction Gemini R CCD'
_diffrn_measurement_method
;
Rotation method data acquisition using \w and \f scans
;
_diffrn_detector_area_resol_mean     10.4340
_diffrn_reflns_number     55202
_diffrn_reflns_av_R_equivalents     0.0360
_diffrn_reflns_av_sigmaI/netI     0.0169
_diffrn_reflns_theta_min     2.97
_diffrn_reflns_theta_max     25.02
_diffrn_reflns_theta_full     25.00
_diffrn_measured_fraction_theta_max     0.997
_diffrn_measured_fraction_theta_full     0.997
_diffrn_reflns_limit_h_min     -17
_diffrn_reflns_limit_h_max     17
_diffrn_reflns_limit_k_min     -18
_diffrn_reflns_limit_k_max     18
_diffrn_reflns_limit_l_min     -18
_diffrn_reflns_limit_l_max     19
_diffrn_standards_number     0
_diffrn_standards_interval_count     .
_diffrn_standards_interval_time     .
_diffrn_standards_decay_%     0
_refine_special_details
;
Refinement of <i>F</i>^2^ against ALL reflections. The weighted <i>R</i>-factor
<i>wR</i> and goodness of fit <i>S</i> are based on <i>F</i>^2^, conventional
<i>R</i>-factors <i>R</i> are based on <i>F</i>, with <i>F</i> set to zero for
negative <i>F</i>^2^. The threshold expression of <i>F</i>^2^ >
\s(<i>F</i>^2^) is used only for calculating <i>R</i>-factors(gt) <i>etc</i>.
and is not relevant to the choice of reflections for refinement.
<i>R</i>-factors based on <i>F</i>^2^ are statistically about twice as large
as those based on <i>F</i>, and <i>R</i>- factors based on ALL data will be
even larger.
;
_reflns_number_total     3581
_reflns_number_gt     3168
_reflns_threshold_expression     I>2sigma(I)
_refine_ls_structure_factor_coef     Fsqd
_refine_ls_matrix_type     full
_refine_ls_R_factor_all     0.0415
_refine_ls_R_factor_gt     0.0344
_refine_ls_wR_factor_gt     0.0820
_refine_ls_wR_factor_ref     0.0859
_refine_ls_goodness_of_fit_ref     1.043
_refine_ls_restrained_S_all     1.042
_refine_ls_number_reflns     3581
_refine_ls_number_parameters     522
_refine_ls_number_restraints     4
_refine_ls_hydrogen_treatment     mixed
_refine_ls_weighting_scheme     calc
_refine_ls_weighting_details
         'calc w=1/[\s^2^(Fo^2^)+(0.0452P)^2^+0.6847P] where P=(Fo^2^+2Fc^2^)/3'
_atom_sites_solution_hydrogens     geom
_atom_sites_solution_primary     direct
_atom_sites_solution_secondary     difmap
_refine_ls_shift/su_max     0.000
_refine_ls_shift/su_mean     0.000
_refine_diff_density_max     0.167
_refine_diff_density_min     -0.146
_refine_ls_extinction_method     none
_refine_ls_extinction_coef     ?
loop_
    _atom_type_symbol
    _atom_type_description
    _atom_type_scat_dispersion_real
    _atom_type_scat_dispersion_imag
    _atom_type_scat_source
    'C' 'C' 0.0033 0.0016
                         'International Tables Vol C Tables 4.2.6.8 and 6.1.1.4'
    'H' 'H' 0.0000 0.0000
                         'International Tables Vol C Tables 4.2.6.8 and 6.1.1.4'
    'N' 'N' 0.0061 0.0033
                         'International Tables Vol C Tables 4.2.6.8 and 6.1.1.4'
    'O' 'O' 0.0106 0.0060
                         'International Tables Vol C Tables 4.2.6.8 and 6.1.1.4'
_computing_data_collection
;
CrysAlis CCD (Oxford Diffraction, 2006)
;
_computing_cell_refinement
;
CrysAlis CCD (Oxford Diffraction, 2006)
;
_computing_data_reduction
;
CrysAlis RED (Oxford Diffraction, 2006)
;
_computing_structure_solution     'SHELXS97 (Sheldrick, 2008)'
_computing_structure_refinement     'SHELXL97 (Sheldrick, 2008)'
_computing_molecular_graphics     'DIAMOND (Brandenburg, 2001)'
_computing_publication_material
;
<i>SHELXL97</i> (Sheldrick, 2008), <i>PLATON</i> (Spek, 2009)
and <i>WinGX</i>
(Farrugia, 1999)
;
loop_
    _atom_site_type_symbol
    _atom_site_label
    _atom_site_fract_x
    _atom_site_fract_y
    _atom_site_fract_z
    _atom_site_U_iso_or_equiv
    _atom_site_adp_type
    _atom_site_calc_flag
    _atom_site_refinement_flags
    _atom_site_occupancy
    _atom_site_symmetry_multiplicity
    _atom_site_disorder_assembly
    _atom_site_disorder_group
    C C1 0.37091(18) -0.0319(2) 0.96600(15) 0.0505(7) Uani d . 1 1 . .
    H H1B 0.3935 -0.0811 0.9982 0.061 Uiso calc R 1 1 . .
    H H1A 0.4014 0.0215 0.9841 0.061 Uiso calc R 1 1 . .
    C C2 0.4725(2) -0.0647(2) 0.83402(17) 0.0564(8) Uani d . 1 1 . .
    H H2 0.5299 -0.0706 0.8569 0.068 Uiso calc R 1 1 . .
    C C3 0.4509(2) -0.0705(2) 0.75510(19) 0.0687(9) Uani d . 1 1 . .
    H H3 0.4924 -0.0805 0.7131 0.082 Uiso calc R 1 1 . .
    C C4 0.22570(19) -0.02846(19) 0.83141(14) 0.0460(6) Uani d . 1 1 . .
    H H4 0.1929 -0.0848 0.8307 0.055 Uiso calc R 1 1 . .
    C C5 0.12006(19) 0.0081(2) 0.95377(15) 0.0493(7) Uani d . 1 1 . .
    H H5B 0.0837 0.0598 0.9415 0.059 Uiso calc R 1 1 . .
    H H5A 0.0889 -0.0441 0.9336 0.059 Uiso calc R 1 1 . .
    C C6 0.1382(2) 0.0008(2) 1.04619(15) 0.0552(8) Uani d . 1 1 . .
    H H6B 0.1293 0.0574 1.0730 0.066 Uiso calc R 1 1 . .
    H H6A 0.0985 -0.0425 1.0713 0.066 Uiso calc R 1 1 . .
    C C7 0.2351(2) -0.02766(19) 1.05206(15) 0.0475(7) Uani d . 1 1 . .
    C C8 0.38974(18) -0.04746(18) 0.87672(14) 0.0435(6) Uani d . 1 1 . .
    C C9 0.32426(19) -0.04454(19) 0.81992(14) 0.0458(6) Uani d . 1 1 . .
    C C10 0.21457(17) 0.01593(17) 0.91544(14) 0.0401(6) Uani d . 1 1 . .
    H H10 0.2296 0.0787 0.9099 0.048 Uiso calc R 1 1 . .
    C C11 0.85665(16) 0.2162(2) 0.71399(14) 0.0440(6) Uani d . 1 1 . .
    H H11A 0.8232 0.2569 0.7486 0.053 Uiso calc R 1 1 . .
    H H11B 0.8399 0.1564 0.7293 0.053 Uiso calc R 1 1 . .
    C C12 0.74899(17) 0.2316(2) 0.58353(16) 0.0467(6) Uani d . 1 1 . .
    H H12 0.6925 0.2181 0.6054 0.056 Uiso calc R 1 1 . .
    C C13 0.76729(17) 0.2542(2) 0.50606(17) 0.0524(7) Uani d . 1 1 . .
    H H13 0.7242 0.2586 0.4646 0.063 Uiso calc R 1 1 . .
    C C14 0.99586(16) 0.26724(19) 0.58311(14) 0.0424(6) Uani d . 1 1 . .
    H H14 1.0086 0.3302 0.5914 0.051 Uiso calc R 1 1 . .
    C C15 1.11005(17) 0.2440(2) 0.70238(15) 0.0488(7) Uani d . 1 1 . .
    H H15A 1.1594 0.2057 0.6856 0.059 Uiso calc R 1 1 . .
    H H15B 1.1256 0.3046 0.6888 0.059 Uiso calc R 1 1 . .
    C C16 1.09142(17) 0.2346(2) 0.79415(15) 0.0510(7) Uani d . 1 1 . .
    H H16A 1.1189 0.1811 0.8155 0.061 Uiso calc R 1 1 . .
    H H16B 1.1153 0.2849 0.8241 0.061 Uiso calc R 1 1 . .
    C C17 0.99049(17) 0.2306(2) 0.80141(14) 0.0454(6) Uani d . 1 1 . .
    C C18 0.83367(16) 0.23212(18) 0.62607(14) 0.0392(6) Uani d . 1 1 . .
    C C19 0.89690(16) 0.25498(17) 0.57055(13) 0.0391(6) Uani d . 1 1 . .
    C C20 1.02126(16) 0.21675(18) 0.66021(14) 0.0397(6) Uani d . 1 1 . .
    H H20 1.0246 0.1537 0.6468 0.048 Uiso calc R 1 1 . .
    C C21 0.38642(19) 0.6723(3) 0.70964(15) 0.0648(9) Uani d . 1 1 . .
    H H21B 0.3492 0.6994 0.7518 0.078 Uiso calc R 1 1 . .
    H H21A 0.3754 0.6091 0.7102 0.078 Uiso calc R 1 1 . .
    C C22 0.27775(19) 0.7229(2) 0.58750(17) 0.0563(8) Uani d . 1 1 . .
    H H22 0.2209 0.7086 0.6082 0.068 Uiso calc R 1 1 . .
    C C23 0.29579(18) 0.7594(2) 0.51509(18) 0.0544(7) Uani d . 1 1 . .
    H H23 0.2522 0.7751 0.4765 0.065 Uiso calc R 1 1 . .
    C C24 0.52638(17) 0.74252(19) 0.58671(14) 0.0446(6) Uani d . 1 1 . .
    H H24 0.5454 0.8036 0.5970 0.054 Uiso calc R 1 1 . .
    C C25 0.63795(18) 0.7101(2) 0.70505(15) 0.0539(7) Uani d . 1 1 . .
    H H25B 0.6854 0.6679 0.6925 0.065 Uiso calc R 1 1 . .
    H H25A 0.6580 0.7685 0.6883 0.065 Uiso calc R 1 1 . .
    C C26 0.61646(19) 0.7090(2) 0.79567(16) 0.0577(8) Uani d . 1 1 . .
    H H26B 0.6483 0.6611 0.8228 0.069 Uiso calc R 1 1 . .
    H H26A 0.6340 0.7643 0.8211 0.069 Uiso calc R 1 1 . .
    C C27 0.51560(17) 0.69575(19) 0.80162(14) 0.0435(6) Uani d . 1 1 . .
    C C28 0.36308(17) 0.7098(2) 0.62739(14) 0.0477(7) Uani d . 1 1 . .
    C C29 0.42635(16) 0.73930(18) 0.57528(14) 0.0416(6) Uani d . 1 1 . .
    C C30 0.55016(17) 0.68515(18) 0.66060(14) 0.0402(6) Uani d . 1 1 . .
    H H30 0.5549 0.6236 0.6423 0.048 Uiso calc R 1 1 . .
    C C31 0.88814(18) 0.9793(2) 0.52818(16) 0.0516(7) Uani d . 1 1 . .
    H H31A 0.9201 1.0281 0.5025 0.062 Uiso calc R 1 1 . .
    H H31B 0.9082 0.9248 0.5027 0.062 Uiso calc R 1 1 . .
    C C32 0.99215(19) 0.9749(2) 0.66191(17) 0.0540(7) Uani d . 1 1 . .
    H H32 1.0500 0.9713 0.6395 0.065 Uiso calc R 1 1 . .
    C C33 0.9707(2) 0.9787(2) 0.74150(17) 0.0605(8) Uani d . 1 1 . .
    H H33 1.0127 0.9786 0.7841 0.073 Uiso calc R 1 1 . .
    C C34 0.74269(18) 0.98715(19) 0.66276(14) 0.0427(6) Uani d . 1 1 . .
    H H34 0.7229 1.0486 0.6695 0.051 Uiso calc R 1 1 . .
    C C35 0.63366(19) 0.9893(2) 0.53834(17) 0.0559(8) Uani d . 1 1 . .
    H H35B 0.5875 0.9439 0.5422 0.067 Uiso calc R 1 1 . .
    H H35A 0.6126 1.0416 0.5670 0.067 Uiso calc R 1 1 . .
    C C36 0.6542(2) 1.0103(3) 0.45011(17) 0.0644(9) Uani d . 1 1 . .
    H H36B 0.6268 1.0660 0.4344 0.077 Uiso calc R 1 1 . .
    H H36A 0.6312 0.9642 0.4143 0.077 Uiso calc R 1 1 . .
    C C37 0.7559(2) 1.0157(2) 0.44446(16) 0.0495(7) Uani d . 1 1 . .
    C C38 0.90826(17) 0.97727(18) 0.61805(14) 0.0432(6) Uani d . 1 1 . .
    C C39 0.84266(18) 0.98120(18) 0.67511(14) 0.0431(6) Uani d . 1 1 . .
    C C40 0.72346(17) 0.95645(18) 0.57500(14) 0.0420(6) Uani d . 1 1 . .
    H H40 0.7242 0.8917 0.5736 0.050 Uiso calc R 1 1 . .
    N N1 0.27316(15) -0.02275(15) 0.97777(12) 0.0438(5) Uani d . 1 1 . .
    N N2 0.95392(13) 0.22898(15) 0.72598(11) 0.0394(5) Uani d . 1 1 . .
    N N3 0.48159(14) 0.69005(16) 0.72568(11) 0.0445(5) Uani d . 1 1 . .
    N N4 0.79082(14) 0.99003(15) 0.51692(12) 0.0443(5) Uani d . 1 1 . .
    O O1 0.35925(14) -0.05982(16) 0.74337(11) 0.0643(6) Uani d . 1 1 . .
    O O2 0.27650(15) -0.05083(16) 1.11433(10) 0.0666(6) Uani d . 1 1 . .
    O O3 0.18597(15) 0.03090(19) 0.77435(11) 0.0726(7) Uani d D 1 1 . .
    O O4 0.85804(12) 0.27000(15) 0.49559(10) 0.0526(5) Uani d . 1 1 . .
    O O5 0.94469(13) 0.22702(18) 0.86442(10) 0.0684(7) Uani d . 1 1 . .
    O O6 1.04954(13) 0.23539(19) 0.51857(11) 0.0707(7) Uani d D 1 1 . .
    O O7 0.38731(13) 0.77089(14) 0.50474(11) 0.0534(5) Uani d . 1 1 . .
    O O8 0.46942(13) 0.69031(16) 0.86436(10) 0.0597(8) Uani d P 0.997(7) 1 . .
    O O9 0.57598(15) 0.7075(2) 0.51995(11) 0.0767(8) Uani d D 1 1 . .
    O O10 0.87864(13) 0.98284(15) 0.75233(10) 0.0565(5) Uani d . 1 1 . .
    O O11 0.80178(14) 1.03788(18) 0.38476(11) 0.0695(7) Uani d . 1 1 . .
    O O12 0.69166(14) 0.93163(16) 0.71545(11) 0.0595(6) Uani d D 1 1 . .
    H H3O 0.2085(19) 0.024(2) 0.7273(13) 0.063(9) Uiso d D 1 1 . .
    H H6O 1.034(3) 0.260(3) 0.4732(16) 0.096(13) Uiso d D 1 1 . .
    H H9O 0.557(2) 0.726(2) 0.4740(14) 0.080(11) Uiso d D 1 1 . .
    H H12O 0.702(2) 0.944(2) 0.7642(12) 0.070(10) Uiso d D 1 1 . .
loop_
    _atom_site_aniso_label
    _atom_site_aniso_U_11
    _atom_site_aniso_U_22
    _atom_site_aniso_U_33
    _atom_site_aniso_U_12
    _atom_site_aniso_U_13
    _atom_site_aniso_U_23
    C1 0.0463(16) 0.0713(19) 0.0337(13) 0.0001(14) -0.0075(12) 0.0001(13)
    C2 0.0521(17) 0.0692(19) 0.0479(16) 0.0176(15) -0.0010(14) -0.0049(14)
    C3 0.062(2) 0.095(3) 0.0485(18) 0.0281(19) 0.0087(15) -0.0073(17)
    C4 0.0547(16) 0.0569(17) 0.0265(12) 0.0028(14) -0.0044(12) 0.0008(11)
    C5 0.0492(16) 0.0630(19) 0.0356(14) 0.0012(14) -0.0005(12) 0.0059(13)
    C6 0.0585(18) 0.074(2) 0.0334(13) 0.0039(16) 0.0067(13) 0.0082(13)
    C7 0.0586(17) 0.0567(17) 0.0270(13) 0.0024(14) 0.0016(13) 0.0011(11)
    C8 0.0487(14) 0.0469(15) 0.0351(13) 0.0049(13) -0.0013(11) 0.0021(11)
    C9 0.0570(16) 0.0523(16) 0.0282(12) 0.0073(13) 0.0005(12) -0.0037(12)
    C10 0.0459(15) 0.0437(14) 0.0307(12) -0.0004(12) -0.0002(11) 0.0046(11)
    C11 0.0381(13) 0.0650(18) 0.0290(12) -0.0092(12) 0.0016(11) 0.0032(12)
    C12 0.0360(13) 0.0655(17) 0.0385(14) -0.0063(13) -0.0021(11) 0.0033(13)
    C13 0.0383(13) 0.081(2) 0.0377(14) -0.0044(14) -0.0066(12) 0.0073(14)
    C14 0.0354(13) 0.0597(16) 0.0322(12) 0.0023(12) 0.0064(10) 0.0050(12)
    C15 0.0366(13) 0.0696(19) 0.0402(13) 0.0038(13) -0.0027(11) 0.0058(13)
    C16 0.0423(14) 0.074(2) 0.0364(13) 0.0063(14) -0.0072(12) -0.0018(13)
    C17 0.0441(14) 0.0644(18) 0.0276(12) 0.0036(13) -0.0016(11) -0.0057(12)
    C18 0.0388(13) 0.0489(15) 0.0300(12) -0.0025(12) 0.0002(10) 0.0016(11)
    C19 0.0379(13) 0.0526(16) 0.0269(11) 0.0010(12) -0.0013(10) 0.0008(11)
    C20 0.0390(13) 0.0499(15) 0.0301(12) 0.0048(12) 0.0037(10) 0.0016(11)
    C21 0.0465(16) 0.120(3) 0.0282(13) -0.0248(18) 0.0024(12) 0.0046(15)
    C22 0.0431(15) 0.084(2) 0.0418(15) -0.0075(15) 0.0009(13) -0.0131(15)
    C23 0.0444(15) 0.0708(19) 0.0479(16) 0.0022(14) -0.0079(13) 0.0037(15)
    C24 0.0411(14) 0.0574(17) 0.0354(13) 0.0020(13) 0.0113(11) 0.0114(12)
    C25 0.0425(14) 0.080(2) 0.0389(14) 0.0026(14) 0.0057(12) 0.0023(14)
    C26 0.0455(16) 0.091(2) 0.0362(14) 0.0039(15) 0.0000(12) 0.0066(15)
    C27 0.0448(14) 0.0570(17) 0.0286(12) 0.0020(13) 0.0011(12) 0.0025(12)
    C28 0.0405(14) 0.0725(19) 0.0302(12) -0.0109(14) 0.0048(11) -0.0070(12)
    C29 0.0426(14) 0.0518(15) 0.0303(12) -0.0005(12) 0.0036(11) 0.0008(12)
    C30 0.0437(14) 0.0469(15) 0.0299(12) -0.0004(12) 0.0091(11) -0.0011(11)
    C31 0.0430(15) 0.079(2) 0.0326(13) 0.0029(15) 0.0030(12) -0.0012(13)
    C32 0.0477(16) 0.0695(19) 0.0447(15) -0.0013(14) -0.0052(13) 0.0083(14)
    C33 0.0527(18) 0.089(2) 0.0401(15) -0.0074(17) -0.0116(14) 0.0112(15)
    C34 0.0466(15) 0.0508(16) 0.0306(12) -0.0007(12) 0.0057(11) -0.0020(11)
    C35 0.0421(15) 0.081(2) 0.0444(15) 0.0020(15) -0.0015(13) 0.0031(15)
    C36 0.0514(17) 0.096(3) 0.0458(16) 0.0099(17) -0.0055(14) 0.0108(17)
    C37 0.0520(16) 0.0674(19) 0.0291(13) 0.0057(14) -0.0016(12) 0.0018(13)
    C38 0.0450(14) 0.0519(16) 0.0327(12) 0.0028(13) -0.0006(11) 0.0034(11)
    C39 0.0502(15) 0.0506(15) 0.0286(12) 0.0000(13) -0.0017(12) -0.0002(11)
    C40 0.0439(14) 0.0519(16) 0.0303(12) 0.0004(12) 0.0023(11) -0.0014(11)
    N1 0.0482(12) 0.0587(14) 0.0245(10) 0.0018(11) -0.0029(9) 0.0027(10)
    N2 0.0350(11) 0.0571(13) 0.0262(10) -0.0029(10) 0.0009(8) -0.0008(9)
    N3 0.0382(12) 0.0712(15) 0.0241(10) -0.0083(11) 0.0047(9) -0.0022(10)
    N4 0.0414(12) 0.0622(14) 0.0293(10) 0.0036(11) 0.0028(10) 0.0040(10)
    O1 0.0657(13) 0.0953(17) 0.0320(9) 0.0244(13) -0.0005(9) -0.0092(10)
    O2 0.0790(14) 0.0961(16) 0.0246(9) 0.0203(13) -0.0032(9) 0.0025(10)
    O3 0.0677(14) 0.123(2) 0.0269(10) 0.0363(14) 0.0015(10) 0.0122(11)
    O4 0.0398(9) 0.0880(15) 0.0299(8) -0.0008(10) -0.0017(8) 0.0116(10)
    O5 0.0515(11) 0.127(2) 0.0270(9) -0.0015(13) 0.0019(9) -0.0075(11)
    O6 0.0462(11) 0.134(2) 0.0322(10) 0.0249(13) 0.0103(9) 0.0193(13)
    O7 0.0500(11) 0.0663(13) 0.0440(10) 0.0019(10) 0.0007(9) 0.0168(10)
    O8 0.0482(12) 0.1068(18) 0.0241(10) -0.0013(11) 0.0046(8) -0.0012(10)
    O9 0.0595(13) 0.140(2) 0.0310(10) 0.0296(14) 0.0184(10) 0.0243(12)
    O10 0.0582(13) 0.0843(15) 0.0270(9) -0.0078(11) -0.0046(8) 0.0028(9)
    O11 0.0577(12) 0.1188(19) 0.0319(10) -0.0001(13) 0.0015(9) 0.0169(11)
    O12 0.0626(12) 0.0833(15) 0.0326(10) -0.0202(11) 0.0071(9) -0.0007(10)
_geom_special_details
;
All e.s.d.'s (except the e.s.d. in the dihedral angle between two l.s. planes)
are estimated using the full covariance matrix. The cell e.s.d.'s are taken
into account individually in the estimation of e.s.d.'s in distances, angles
and torsion angles; correlations between e.s.d.'s in cell parameters are only
used when they are defined by crystal symmetry. An approximate (isotropic)
treatment of cell e.s.d.'s is used for estimating e.s.d.'s involving l.s.
planes.
;
loop_
    _geom_bond_atom_site_label_1
    _geom_bond_atom_site_label_2
    _geom_bond_site_symmetry_2
    _geom_bond_distance
    _geom_bond_publ_flag
    C1 N1 . 1.462(3) ?
    C1 C8 . 1.499(3) ?
    C1 H1B . 0.9700 ?
    C1 H1A . 0.9700 ?
    C2 C3 . 1.327(4) ?
    C2 C8 . 1.429(4) ?
    C2 H2 . 0.9300 ?
    C3 O1 . 1.376(4) ?
    C3 H3 . 0.9300 ?
    C4 O3 . 1.419(3) ?
    C4 C9 . 1.487(4) ?
    C4 C10 . 1.533(3) ?
    C4 H4 . 0.9800 ?
    C5 C6 . 1.533(4) ?
    C5 C10 . 1.533(4) ?
    C5 H5B . 0.9700 ?
    C5 H5A . 0.9700 ?
    C6 C7 . 1.496(4) ?
    C6 H6B . 0.9700 ?
    C6 H6A . 0.9700 ?
    C7 O2 . 1.235(3) ?
    C7 N1 . 1.336(3) ?
    C8 C9 . 1.338(3) ?
    C9 O1 . 1.369(3) ?
    C10 N1 . 1.456(3) ?
    C10 H10 . 0.9800 ?
    C11 N2 . 1.462(3) ?
    C11 C18 . 1.491(3) ?
    C11 H11A . 0.9700 ?
    C11 H11B . 0.9700 ?
    C12 C13 . 1.335(4) ?
    C12 C18 . 1.429(3) ?
    C12 H12 . 0.9300 ?
    C13 O4 . 1.371(3) ?
    C13 H13 . 0.9300 ?
    C14 O6 . 1.402(3) ?
    C14 C19 . 1.487(3) ?
    C14 C20 . 1.517(3) ?
    C14 H14 . 0.9800 ?
    C15 C16 . 1.526(3) ?
    C15 C20 . 1.536(4) ?
    C15 H15A . 0.9700 ?
    C15 H15B . 0.9700 ?
    C16 C17 . 1.496(4) ?
    C16 H16A . 0.9700 ?
    C16 H16B . 0.9700 ?
    C17 O5 . 1.230(3) ?
    C17 N2 . 1.342(3) ?
    C18 C19 . 1.345(3) ?
    C19 O4 . 1.368(3) ?
    C20 N2 . 1.473(3) ?
    C20 H20 . 0.9800 ?
    C21 N3 . 1.454(3) ?
    C21 C28 . 1.494(4) ?
    C21 H21B . 0.9700 ?
    C21 H21A . 0.9700 ?
    C22 C23 . 1.329(4) ?
    C22 C28 . 1.431(4) ?
    C22 H22 . 0.9300 ?
    C23 O7 . 1.372(3) ?
    C23 H23 . 0.9300 ?
    C24 O9 . 1.414(3) ?
    C24 C29 . 1.489(3) ?
    C24 C30 . 1.525(3) ?
    C24 H24 . 0.9800 ?
    C25 C26 . 1.509(4) ?
    C25 C30 . 1.532(4) ?
    C25 H25B . 0.9700 ?
    C25 H25A . 0.9700 ?
    C26 C27 . 1.505(4) ?
    C26 H26B . 0.9700 ?
    C26 H26A . 0.9700 ?
    C27 O8 . 1.231(3) ?
    C27 N3 . 1.337(3) ?
    C28 C29 . 1.339(3) ?
    C29 O7 . 1.371(3) ?
    C30 N3 . 1.467(3) ?
    C30 H30 . 0.9800 ?
    C31 N4 . 1.457(3) ?
    C31 C38 . 1.494(3) ?
    C31 H31A . 0.9700 ?
    C31 H31B . 0.9700 ?
    C32 C33 . 1.336(4) ?
    C32 C38 . 1.430(4) ?
    C32 H32 . 0.9300 ?
    C33 O10 . 1.371(3) ?
    C33 H33 . 0.9300 ?
    C34 O12 . 1.417(3) ?
    C34 C39 . 1.492(4) ?
    C34 C40 . 1.529(3) ?
    C34 H34 . 0.9800 ?
    C35 C36 . 1.502(4) ?
    C35 C40 . 1.536(4) ?
    C35 H35B . 0.9700 ?
    C35 H35A . 0.9700 ?
    C36 C37 . 1.506(4) ?
    C36 H36B . 0.9700 ?
    C36 H36A . 0.9700 ?
    C37 O11 . 1.232(3) ?
    C37 N4 . 1.345(3) ?
    C38 C39 . 1.343(3) ?
    C39 O10 . 1.365(3) ?
    C40 N4 . 1.463(3) ?
    C40 H40 . 0.9800 ?
    O3 H3O . 0.842(18) ?
    O6 H6O . 0.855(19) ?
    O9 H9O . 0.848(19) ?
    O12 H12O . 0.829(18) ?
loop_
    _geom_angle_atom_site_label_1
    _geom_angle_atom_site_label_2
    _geom_angle_atom_site_label_3
    _geom_angle_site_symmetry_1
    _geom_angle_site_symmetry_3
    _geom_angle
    _geom_angle_publ_flag
    N1 C1 C8 . . 109.0(2) ?
    N1 C1 H1B . . 109.9 ?
    C8 C1 H1B . . 109.9 ?
    N1 C1 H1A . . 109.9 ?
    C8 C1 H1A . . 109.9 ?
    H1B C1 H1A . . 108.3 ?
    C3 C2 C8 . . 106.1(3) ?
    C3 C2 H2 . . 126.9 ?
    C8 C2 H2 . . 126.9 ?
    C2 C3 O1 . . 111.3(3) ?
    C2 C3 H3 . . 124.4 ?
    O1 C3 H3 . . 124.4 ?
    O3 C4 C9 . . 115.2(2) ?
    O3 C4 C10 . . 105.2(2) ?
    C9 C4 C10 . . 106.8(2) ?
    O3 C4 H4 . . 109.8 ?
    C9 C4 H4 . . 109.8 ?
    C10 C4 H4 . . 109.8 ?
    C6 C5 C10 . . 104.2(2) ?
    C6 C5 H5B . . 110.9 ?
    C10 C5 H5B . . 110.9 ?
    C6 C5 H5A . . 110.9 ?
    C10 C5 H5A . . 110.9 ?
    H5B C5 H5A . . 108.9 ?
    C7 C6 C5 . . 104.5(2) ?
    C7 C6 H6B . . 110.8 ?
    C5 C6 H6B . . 110.8 ?
    C7 C6 H6A . . 110.8 ?
    C5 C6 H6A . . 110.8 ?
    H6B C6 H6A . . 108.9 ?
    O2 C7 N1 . . 123.4(3) ?
    O2 C7 C6 . . 127.4(2) ?
    N1 C7 C6 . . 109.2(2) ?
    C9 C8 C2 . . 106.7(2) ?
    C9 C8 C1 . . 122.1(2) ?
    C2 C8 C1 . . 131.2(2) ?
    C8 C9 O1 . . 110.6(2) ?
    C8 C9 C4 . . 128.7(2) ?
    O1 C9 C4 . . 120.8(2) ?
    N1 C10 C5 . . 103.03(18) ?
    N1 C10 C4 . . 112.5(2) ?
    C5 C10 C4 . . 115.3(2) ?
    N1 C10 H10 . . 108.6 ?
    C5 C10 H10 . . 108.6 ?
    C4 C10 H10 . . 108.6 ?
    N2 C11 C18 . . 109.3(2) ?
    N2 C11 H11A . . 109.8 ?
    C18 C11 H11A . . 109.8 ?
    N2 C11 H11B . . 109.8 ?
    C18 C11 H11B . . 109.8 ?
    H11A C11 H11B . . 108.3 ?
    C13 C12 C18 . . 106.3(2) ?
    C13 C12 H12 . . 126.9 ?
    C18 C12 H12 . . 126.9 ?
    C12 C13 O4 . . 111.1(2) ?
    C12 C13 H13 . . 124.5 ?
    O4 C13 H13 . . 124.5 ?
    O6 C14 C19 . . 114.2(2) ?
    O6 C14 C20 . . 107.9(2) ?
    C19 C14 C20 . . 107.1(2) ?
    O6 C14 H14 . . 109.2 ?
    C19 C14 H14 . . 109.2 ?
    C20 C14 H14 . . 109.2 ?
    C16 C15 C20 . . 105.0(2) ?
    C16 C15 H15A . . 110.7 ?
    C20 C15 H15A . . 110.7 ?
    C16 C15 H15B . . 110.7 ?
    C20 C15 H15B . . 110.7 ?
    H15A C15 H15B . . 108.8 ?
    C17 C16 C15 . . 105.1(2) ?
    C17 C16 H16A . . 110.7 ?
    C15 C16 H16A . . 110.7 ?
    C17 C16 H16B . . 110.7 ?
    C15 C16 H16B . . 110.7 ?
    H16A C16 H16B . . 108.8 ?
    O5 C17 N2 . . 122.8(2) ?
    O5 C17 C16 . . 128.0(2) ?
    N2 C17 C16 . . 109.2(2) ?
    C19 C18 C12 . . 106.4(2) ?
    C19 C18 C11 . . 122.0(2) ?
    C12 C18 C11 . . 131.6(2) ?
    C18 C19 O4 . . 110.6(2) ?
    C18 C19 C14 . . 128.4(2) ?
    O4 C19 C14 . . 120.9(2) ?
    N2 C20 C14 . . 111.8(2) ?
    N2 C20 C15 . . 102.53(19) ?
    C14 C20 C15 . . 116.5(2) ?
    N2 C20 H20 . . 108.6 ?
    C14 C20 H20 . . 108.6 ?
    C15 C20 H20 . . 108.6 ?
    N3 C21 C28 . . 108.3(2) ?
    N3 C21 H21B . . 110.0 ?
    C28 C21 H21B . . 110.0 ?
    N3 C21 H21A . . 110.0 ?
    C28 C21 H21A . . 110.0 ?
    H21B C21 H21A . . 108.4 ?
    C23 C22 C28 . . 106.5(2) ?
    C23 C22 H22 . . 126.8 ?
    C28 C22 H22 . . 126.8 ?
    C22 C23 O7 . . 111.0(2) ?
    C22 C23 H23 . . 124.5 ?
    O7 C23 H23 . . 124.5 ?
    O9 C24 C29 . . 113.9(2) ?
    O9 C24 C30 . . 105.9(2) ?
    C29 C24 C30 . . 108.0(2) ?
    O9 C24 H24 . . 109.6 ?
    C29 C24 H24 . . 109.6 ?
    C30 C24 H24 . . 109.6 ?
    C26 C25 C30 . . 106.3(2) ?
    C26 C25 H25B . . 110.5 ?
    C30 C25 H25B . . 110.5 ?
    C26 C25 H25A . . 110.5 ?
    C30 C25 H25A . . 110.5 ?
    H25B C25 H25A . . 108.7 ?
    C27 C26 C25 . . 105.8(2) ?
    C27 C26 H26B . . 110.6 ?
    C25 C26 H26B . . 110.6 ?
    C27 C26 H26A . . 110.6 ?
    C25 C26 H26A . . 110.6 ?
    H26B C26 H26A . . 108.7 ?
    O8 C27 N3 . . 123.7(2) ?
    O8 C27 C26 . . 127.6(2) ?
    N3 C27 C26 . . 108.7(2) ?
    C29 C28 C22 . . 106.3(2) ?
    C29 C28 C21 . . 122.3(2) ?
    C22 C28 C21 . . 131.5(2) ?
    C28 C29 O7 . . 110.8(2) ?
    C28 C29 C24 . . 128.6(2) ?
    O7 C29 C24 . . 120.7(2) ?
    N3 C30 C24 . . 112.5(2) ?
    N3 C30 C25 . . 103.28(18) ?
    C24 C30 C25 . . 115.3(2) ?
    N3 C30 H30 . . 108.5 ?
    C24 C30 H30 . . 108.5 ?
    C25 C30 H30 . . 108.5 ?
    N4 C31 C38 . . 108.8(2) ?
    N4 C31 H31A . . 109.9 ?
    C38 C31 H31A . . 109.9 ?
    N4 C31 H31B . . 109.9 ?
    C38 C31 H31B . . 109.9 ?
    H31A C31 H31B . . 108.3 ?
    C33 C32 C38 . . 106.1(3) ?
    C33 C32 H32 . . 126.9 ?
    C38 C32 H32 . . 126.9 ?
    C32 C33 O10 . . 111.2(2) ?
    C32 C33 H33 . . 124.4 ?
    O10 C33 H33 . . 124.4 ?
    O12 C34 C39 . . 114.1(2) ?
    O12 C34 C40 . . 106.7(2) ?
    C39 C34 C40 . . 106.9(2) ?
    O12 C34 H34 . . 109.7 ?
    C39 C34 H34 . . 109.7 ?
    C40 C34 H34 . . 109.7 ?
    C36 C35 C40 . . 105.4(2) ?
    C36 C35 H35B . . 110.7 ?
    C40 C35 H35B . . 110.7 ?
    C36 C35 H35A . . 110.7 ?
    C40 C35 H35A . . 110.7 ?
    H35B C35 H35A . . 108.8 ?
    C35 C36 C37 . . 105.7(2) ?
    C35 C36 H36B . . 110.6 ?
    C37 C36 H36B . . 110.6 ?
    C35 C36 H36A . . 110.6 ?
    C37 C36 H36A . . 110.6 ?
    H36B C36 H36A . . 108.7 ?
    O11 C37 N4 . . 124.1(3) ?
    O11 C37 C36 . . 127.7(3) ?
    N4 C37 C36 . . 108.2(2) ?
    C39 C38 C32 . . 106.2(2) ?
    C39 C38 C31 . . 122.2(2) ?
    C32 C38 C31 . . 131.5(2) ?
    C38 C39 O10 . . 110.9(2) ?
    C38 C39 C34 . . 128.5(2) ?
    O10 C39 C34 . . 120.5(2) ?
    N4 C40 C34 . . 111.9(2) ?
    N4 C40 C35 . . 102.9(2) ?
    C34 C40 C35 . . 115.2(2) ?
    N4 C40 H40 . . 108.9 ?
    C34 C40 H40 . . 108.9 ?
    C35 C40 H40 . . 108.9 ?
    C7 N1 C10 . . 113.8(2) ?
    C7 N1 C1 . . 121.9(2) ?
    C10 N1 C1 . . 122.2(2) ?
    C17 N2 C11 . . 121.3(2) ?
    C17 N2 C20 . . 113.4(2) ?
    C11 N2 C20 . . 123.30(19) ?
    C27 N3 C21 . . 122.7(2) ?
    C27 N3 C30 . . 114.3(2) ?
    C21 N3 C30 . . 121.8(2) ?
    C37 N4 C31 . . 121.4(2) ?
    C37 N4 C40 . . 114.0(2) ?
    C31 N4 C40 . . 123.4(2) ?
    C9 O1 C3 . . 105.3(2) ?
    C4 O3 H3O . . 111(2) ?
    C19 O4 C13 . . 105.65(19) ?
    C14 O6 H6O . . 111(3) ?
    C29 O7 C23 . . 105.5(2) ?
    C24 O9 H9O . . 112(2) ?
    C39 O10 C33 . . 105.4(2) ?
    C34 O12 H12O . . 111(2) ?
loop_
    _geom_torsion_atom_site_label_1
    _geom_torsion_atom_site_label_2
    _geom_torsion_atom_site_label_3
    _geom_torsion_atom_site_label_4
    _geom_torsion_site_symmetry_1
    _geom_torsion_site_symmetry_2
    _geom_torsion_site_symmetry_3
    _geom_torsion_site_symmetry_4
    _geom_torsion
    _geom_torsion_publ_flag
    C8 C2 C3 O1 . . . . -1.1(4) ?
    C10 C5 C6 C7 . . . . -19.8(3) ?
    C5 C6 C7 O2 . . . . -171.7(3) ?
    C5 C6 C7 N1 . . . . 9.6(4) ?
    C3 C2 C8 C9 . . . . 0.2(4) ?
    C3 C2 C8 C1 . . . . -178.1(3) ?
    N1 C1 C8 C9 . . . . 5.4(4) ?
    N1 C1 C8 C2 . . . . -176.6(3) ?
    C2 C8 C9 O1 . . . . 0.7(3) ?
    C1 C8 C9 O1 . . . . 179.2(3) ?
    C2 C8 C9 C4 . . . . -179.8(3) ?
    C1 C8 C9 C4 . . . . -1.4(5) ?
    O3 C4 C9 C8 . . . . 135.7(3) ?
    C10 C4 C9 C8 . . . . 19.3(4) ?
    O3 C4 C9 O1 . . . . -44.9(4) ?
    C10 C4 C9 O1 . . . . -161.3(2) ?
    C6 C5 C10 N1 . . . . 22.5(3) ?
    C6 C5 C10 C4 . . . . 145.4(2) ?
    O3 C4 C10 N1 . . . . -163.7(2) ?
    C9 C4 C10 N1 . . . . -40.8(3) ?
    O3 C4 C10 C5 . . . . 78.6(3) ?
    C9 C4 C10 C5 . . . . -158.5(2) ?
    C18 C12 C13 O4 . . . . -0.5(4) ?
    C20 C15 C16 C17 . . . . -16.8(3) ?
    C15 C16 C17 O5 . . . . -176.4(3) ?
    C15 C16 C17 N2 . . . . 5.2(4) ?
    C13 C12 C18 C19 . . . . -0.1(3) ?
    C13 C12 C18 C11 . . . . 177.2(3) ?
    N2 C11 C18 C19 . . . . -0.3(4) ?
    N2 C11 C18 C12 . . . . -177.3(3) ?
    C12 C18 C19 O4 . . . . 0.7(3) ?
    C11 C18 C19 O4 . . . . -177.0(2) ?
    C12 C18 C19 C14 . . . . 178.5(3) ?
    C11 C18 C19 C14 . . . . 0.9(5) ?
    O6 C14 C19 C18 . . . . 140.8(3) ?
    C20 C14 C19 C18 . . . . 21.4(4) ?
    O6 C14 C19 O4 . . . . -41.6(4) ?
    C20 C14 C19 O4 . . . . -161.0(2) ?
    O6 C14 C20 N2 . . . . -165.6(2) ?
    C19 C14 C20 N2 . . . . -42.3(3) ?
    O6 C14 C20 C15 . . . . 77.0(3) ?
    C19 C14 C20 C15 . . . . -159.7(2) ?
    C16 C15 C20 N2 . . . . 21.4(3) ?
    C16 C15 C20 C14 . . . . 143.8(2) ?
    C28 C22 C23 O7 . . . . 0.2(4) ?
    C30 C25 C26 C27 . . . . -7.4(4) ?
    C25 C26 C27 O8 . . . . 179.6(3) ?
    C25 C26 C27 N3 . . . . -0.1(4) ?
    C23 C22 C28 C29 . . . . -0.3(3) ?
    C23 C22 C28 C21 . . . . 179.4(3) ?
    N3 C21 C28 C29 . . . . 10.5(4) ?
    N3 C21 C28 C22 . . . . -169.1(3) ?
    C22 C28 C29 O7 . . . . 0.3(3) ?
    C21 C28 C29 O7 . . . . -179.4(3) ?
    C22 C28 C29 C24 . . . . 178.9(3) ?
    C21 C28 C29 C24 . . . . -0.8(5) ?
    O9 C24 C29 C28 . . . . 131.2(3) ?
    C30 C24 C29 C28 . . . . 13.9(4) ?
    O9 C24 C29 O7 . . . . -50.3(4) ?
    C30 C24 C29 O7 . . . . -167.6(2) ?
    O9 C24 C30 N3 . . . . -158.5(2) ?
    C29 C24 C30 N3 . . . . -36.1(3) ?
    O9 C24 C30 C25 . . . . 83.4(3) ?
    C29 C24 C30 C25 . . . . -154.2(2) ?
    C26 C25 C30 N3 . . . . 11.5(3) ?
    C26 C25 C30 C24 . . . . 134.6(3) ?
    C38 C32 C33 O10 . . . . 0.4(4) ?
    C40 C35 C36 C37 . . . . -16.3(4) ?
    C35 C36 C37 O11 . . . . -174.2(3) ?
    C35 C36 C37 N4 . . . . 7.0(4) ?
    C33 C32 C38 C39 . . . . -0.8(3) ?
    C33 C32 C38 C31 . . . . 176.7(3) ?
    N4 C31 C38 C39 . . . . 2.6(4) ?
    N4 C31 C38 C32 . . . . -174.6(3) ?
    C32 C38 C39 O10 . . . . 0.9(3) ?
    C31 C38 C39 O10 . . . . -176.8(3) ?
    C32 C38 C39 C34 . . . . 178.4(3) ?
    C31 C38 C39 C34 . . . . 0.6(5) ?
    O12 C34 C39 C38 . . . . 136.9(3) ?
    C40 C34 C39 C38 . . . . 19.2(4) ?
    O12 C34 C39 O10 . . . . -45.9(4) ?
    C40 C34 C39 O10 . . . . -163.6(2) ?
    O12 C34 C40 N4 . . . . -163.2(2) ?
    C39 C34 C40 N4 . . . . -40.8(3) ?
    O12 C34 C40 C35 . . . . 79.8(3) ?
    C39 C34 C40 C35 . . . . -157.8(2) ?
    C36 C35 C40 N4 . . . . 19.1(3) ?
    C36 C35 C40 C34 . . . . 141.1(3) ?
    O2 C7 N1 C10 . . . . -173.1(3) ?
    C6 C7 N1 C10 . . . . 5.6(3) ?
    O2 C7 N1 C1 . . . . -9.3(5) ?
    C6 C7 N1 C1 . . . . 169.4(3) ?
    C5 C10 N1 C7 . . . . -18.2(3) ?
    C4 C10 N1 C7 . . . . -142.9(2) ?
    C5 C10 N1 C1 . . . . 178.0(3) ?
    C4 C10 N1 C1 . . . . 53.3(3) ?
    C8 C1 N1 C7 . . . . 165.1(3) ?
    C8 C1 N1 C10 . . . . -32.4(4) ?
    O5 C17 N2 C11 . . . . -4.6(5) ?
    C16 C17 N2 C11 . . . . 173.8(3) ?
    O5 C17 N2 C20 . . . . -168.9(3) ?
    C16 C17 N2 C20 . . . . 9.5(3) ?
    C18 C11 N2 C17 . . . . 170.8(3) ?
    C18 C11 N2 C20 . . . . -26.5(4) ?
    C14 C20 N2 C17 . . . . -145.3(2) ?
    C15 C20 N2 C17 . . . . -19.8(3) ?
    C14 C20 N2 C11 . . . . 50.7(3) ?
    C15 C20 N2 C11 . . . . 176.3(2) ?
    O8 C27 N3 C21 . . . . -3.2(5) ?
    C26 C27 N3 C21 . . . . 176.5(3) ?
    O8 C27 N3 C30 . . . . -171.4(3) ?
    C26 C27 N3 C30 . . . . 8.3(3) ?
    C28 C21 N3 C27 . . . . 154.5(3) ?
    C28 C21 N3 C30 . . . . -38.1(4) ?
    C24 C30 N3 C27 . . . . -137.6(3) ?
    C25 C30 N3 C27 . . . . -12.7(3) ?
    C24 C30 N3 C21 . . . . 54.1(4) ?
    C25 C30 N3 C21 . . . . 179.0(3) ?
    O11 C37 N4 C31 . . . . -5.3(5) ?
    C36 C37 N4 C31 . . . . 173.6(3) ?
    O11 C37 N4 C40 . . . . -172.8(3) ?
    C36 C37 N4 C40 . . . . 6.1(4) ?
    C38 C31 N4 C37 . . . . 163.3(3) ?
    C38 C31 N4 C40 . . . . -30.4(4) ?
    C34 C40 N4 C37 . . . . -140.3(2) ?
    C35 C40 N4 C37 . . . . -16.1(3) ?
    C34 C40 N4 C31 . . . . 52.5(4) ?
    C35 C40 N4 C31 . . . . 176.7(3) ?
    C8 C9 O1 C3 . . . . -1.3(3) ?
    C4 C9 O1 C3 . . . . 179.2(3) ?
    C2 C3 O1 C9 . . . . 1.5(4) ?
    C18 C19 O4 C13 . . . . -0.9(3) ?
    C14 C19 O4 C13 . . . . -179.0(3) ?
    C12 C13 O4 C19 . . . . 0.9(4) ?
    C28 C29 O7 C23 . . . . -0.2(3) ?
    C24 C29 O7 C23 . . . . -178.9(3) ?
    C22 C23 O7 C29 . . . . 0.0(3) ?
    C38 C39 O10 C33 . . . . -0.7(3) ?
    C34 C39 O10 C33 . . . . -178.4(3) ?
    C32 C33 O10 C39 . . . . 0.1(4) ?
loop_
    _geom_hbond_atom_site_label_D
    _geom_hbond_atom_site_label_H
    _geom_hbond_atom_site_label_A
    _geom_hbond_site_symmetry_A
    _geom_hbond_distance_DH
    _geom_hbond_distance_HA
    _geom_hbond_distance_DA
    _geom_hbond_angle_DHA
    O3 H3O O2 2_554 0.842(18) 1.90(2) 2.681(2) 154(3)
    O6 H6O O8 2_664 0.855(19) 1.93(2) 2.766(3) 166(4)
    O9 H9O O5 2_664 0.848(19) 1.92(2) 2.737(3) 161(3)
    O12 H12O O11 2_675 0.829(18) 1.98(2) 2.797(3) 167(3)
_iucr_refine_instructions_details
;
TITL EXP_902 IN P212121 #19
CELL  0.71073  14.7603  15.1301  16.2847   90.000   90.000   90.000
ZERR    16.00   0.0010   0.0017   0.0009    0.000    0.000    0.000
LATT  -1
SYMM  1/2 - X, - Y, 1/2 + Z
SYMM  1/2 + X, 1/2 - Y, - Z
SYMM  - X, 1/2 + Y, 1/2 - Z
SFAC  C    H    N    O
UNIT  160  176  16   48
MERG   3
SHEL  7.0 0.84
DFIX  0.840   0.020 H3O O3
DFIX  0.840   0.020 H6O O6
DFIX  0.840   0.020 H9O O9
DFIX  0.840   0.020 H12O O12
EQIV $1 1/2-X,-Y,-1/2+Z
HTAB O3 O2_$1
EQIV $2 3/2-X,1-Y,-1/2+Z
HTAB O6 O8_$2
EQIV $3 3/2-X,1-Y,-1/2+Z
HTAB O9 O5_$3
EQIV $4 3/2-X,2-Y,1/2+Z
HTAB O12 O11_$4
MORE 3
FMAP   2
ACTA    50.00
HTAB    2.00000
BOND   $H
CONF
LIST   4
L.S.  12
WGHT    0.045200    0.684700
FVAR       1.49731
C1    1    0.370911   -0.031855    0.966005    11.00000    0.04635    0.07133 =
         0.03370    0.00014   -0.00748    0.00013
AFIX  23
H1B   2    0.393470   -0.081075    0.998233    11.00000   -1.20000
H1A   2    0.401444    0.021451    0.984148    11.00000   -1.20000
AFIX   0
C2    1    0.472498   -0.064663    0.834017    11.00000    0.05208    0.06922 =
         0.04788   -0.00488   -0.00104    0.01763
AFIX  43
H2    2    0.529895   -0.070564    0.856928    11.00000   -1.20000
AFIX   0
C3    1    0.450916   -0.070516    0.755099    11.00000    0.06247    0.09515 =
         0.04854   -0.00734    0.00871    0.02812
AFIX  43
H3    2    0.492393   -0.080549    0.713132    11.00000   -1.20000
AFIX   0
C4    1    0.225700   -0.028458    0.831410    11.00000    0.05472    0.05692 =
         0.02647    0.00082   -0.00442    0.00277
AFIX  13
H4    2    0.192948   -0.084796    0.830692    11.00000   -1.20000
AFIX   0
C5    1    0.120058    0.008054    0.953765    11.00000    0.04919    0.06301 =
         0.03564    0.00586   -0.00050    0.00117
AFIX  23
H5B   2    0.083699    0.059797    0.941487    11.00000   -1.20000
H5A   2    0.088921   -0.044079    0.933631    11.00000   -1.20000
AFIX   0
C6    1    0.138231    0.000827    1.046186    11.00000    0.05846    0.07376 =
         0.03342    0.00818    0.00674    0.00393
AFIX  23
H6B   2    0.129250    0.057377    1.073043    11.00000   -1.20000
H6A   2    0.098496   -0.042518    1.071268    11.00000   -1.20000
AFIX   0
C7    1    0.235053   -0.027662    1.052061    11.00000    0.05863    0.05674 =
         0.02701    0.00110    0.00161    0.00240
C8    1    0.389738   -0.047458    0.876715    11.00000    0.04867    0.04686 =
         0.03507    0.00208   -0.00132    0.00490
C9    1    0.324261   -0.044540    0.819915    11.00000    0.05702    0.05227 =
         0.02817   -0.00372    0.00050    0.00731
C10   1    0.214572    0.015934    0.915442    11.00000    0.04594    0.04374 =
         0.03071    0.00455   -0.00016   -0.00036
AFIX  13
H10   2    0.229619    0.078741    0.909938    11.00000   -1.20000
AFIX   0
C11   1    0.856651    0.216196    0.713987    11.00000    0.03813    0.06502 =
         0.02896    0.00323    0.00160   -0.00915
AFIX  23
H11A  2    0.823155    0.256894    0.748576    11.00000   -1.20000
H11B  2    0.839928    0.156415    0.729262    11.00000   -1.20000
AFIX   0
C12   1    0.748995    0.231565    0.583529    11.00000    0.03598    0.06551 =
         0.03853    0.00325   -0.00207   -0.00634
AFIX  43
H12   2    0.692459    0.218144    0.605438    11.00000   -1.20000
AFIX   0
C13   1    0.767285    0.254162    0.506057    11.00000    0.03832    0.08135 =
         0.03766    0.00733   -0.00660   -0.00437
AFIX  43
H13   2    0.724162    0.258583    0.464623    11.00000   -1.20000
AFIX   0
C14   1    0.995861    0.267244    0.583110    11.00000    0.03538    0.05966 =
         0.03220    0.00498    0.00640    0.00230
AFIX  13
H14   2    1.008591    0.330191    0.591363    11.00000   -1.20000
AFIX   0
C15   1    1.110046    0.244029    0.702377    11.00000    0.03655    0.06955 =
         0.04021    0.00584   -0.00273    0.00381
AFIX  23
H15A  2    1.159378    0.205692    0.685647    11.00000   -1.20000
H15B  2    1.125628    0.304575    0.688809    11.00000   -1.20000
AFIX   0
C16   1    1.091423    0.234580    0.794153    11.00000    0.04228    0.07427 =
         0.03643   -0.00177   -0.00720    0.00629
AFIX  23
H16A  2    1.118879    0.181056    0.815501    11.00000   -1.20000
H16B  2    1.115290    0.284851    0.824128    11.00000   -1.20000
AFIX   0
C17   1    0.990487    0.230560    0.801406    11.00000    0.04411    0.06441 =
         0.02765   -0.00573   -0.00160    0.00363
C18   1    0.833666    0.232120    0.626074    11.00000    0.03881    0.04889 =
         0.02997    0.00157    0.00018   -0.00248
C19   1    0.896902    0.254979    0.570548    11.00000    0.03786    0.05261 =
         0.02691    0.00078   -0.00131    0.00097
C20   1    1.021262    0.216752    0.660207    11.00000    0.03902    0.04994 =
         0.03010    0.00156    0.00368    0.00483
AFIX  13
H20   2    1.024603    0.153693    0.646794    11.00000   -1.20000
AFIX   0
C21   1    0.386423    0.672320    0.709639    11.00000    0.04650    0.11964 =
         0.02821    0.00464    0.00242   -0.02483
AFIX  23
H21B  2    0.349172    0.699434    0.751751    11.00000   -1.20000
H21A  2    0.375385    0.609123    0.710159    11.00000   -1.20000
AFIX   0
C22   1    0.277747    0.722856    0.587496    11.00000    0.04308    0.08403 =
         0.04182   -0.01312    0.00090   -0.00746
AFIX  43
H22   2    0.220854    0.708615    0.608164    11.00000   -1.20000
AFIX   0
C23   1    0.295795    0.759388    0.515091    11.00000    0.04444    0.07081 =
         0.04792    0.00372   -0.00792    0.00225
AFIX  43
H23   2    0.252175    0.775074    0.476544    11.00000   -1.20000
AFIX   0
C24   1    0.526379    0.742518    0.586711    11.00000    0.04106    0.05736 =
         0.03542    0.01136    0.01132    0.00204
AFIX  13
H24   2    0.545400    0.803583    0.596976    11.00000   -1.20000
AFIX   0
C25   1    0.637949    0.710129    0.705054    11.00000    0.04251    0.08021 =
         0.03885    0.00234    0.00571    0.00260
AFIX  23
H25B  2    0.685441    0.667914    0.692538    11.00000   -1.20000
H25A  2    0.657983    0.768467    0.688308    11.00000   -1.20000
AFIX   0
C26   1    0.616458    0.708960    0.795671    11.00000    0.04547    0.09143 =
         0.03622    0.00655    0.00001    0.00387
AFIX  23
H26B  2    0.648345    0.661084    0.822766    11.00000   -1.20000
H26A  2    0.634015    0.764334    0.821124    11.00000   -1.20000
AFIX   0
C27   1    0.515602    0.695747    0.801615    11.00000    0.04482    0.05696 =
         0.02861    0.00249    0.00112    0.00195
C28   1    0.363076    0.709751    0.627390    11.00000    0.04052    0.07247 =
         0.03021   -0.00697    0.00482   -0.01089
C29   1    0.426345    0.739300    0.575279    11.00000    0.04263    0.05179 =
         0.03033    0.00081    0.00357   -0.00047
C30   1    0.550158    0.685146    0.660596    11.00000    0.04373    0.04691 =
         0.02988   -0.00114    0.00908   -0.00040
AFIX  13
H30   2    0.554931    0.623620    0.642291    11.00000   -1.20000
AFIX   0
C31   1    0.888139    0.979334    0.528180    11.00000    0.04297    0.07929 =
         0.03263   -0.00121    0.00303    0.00287
AFIX  23
H31A  2    0.920107    1.028077    0.502539    11.00000   -1.20000
H31B  2    0.908161    0.924783    0.502687    11.00000   -1.20000
AFIX   0
C32   1    0.992151    0.974871    0.661906    11.00000    0.04775    0.06950 =
         0.04465    0.00834   -0.00519   -0.00130
AFIX  43
H32   2    1.050002    0.971346    0.639521    11.00000   -1.20000
AFIX   0
C33   1    0.970677    0.978714    0.741497    11.00000    0.05271    0.08866 =
         0.04005    0.01119   -0.01158   -0.00744
AFIX  43
H33   2    1.012693    0.978607    0.784054    11.00000   -1.20000
AFIX   0
C34   1    0.742688    0.987150    0.662765    11.00000    0.04664    0.05078 =
         0.03062   -0.00198    0.00573   -0.00068
AFIX  13
H34   2    0.722929    1.048567    0.669451    11.00000   -1.20000
AFIX   0
C35   1    0.633660    0.989267    0.538344    11.00000    0.04211    0.08129 =
         0.04443    0.00312   -0.00151    0.00196
AFIX  23
H35B  2    0.587461    0.943858    0.542158    11.00000   -1.20000
H35A  2    0.612615    1.041568    0.567032    11.00000   -1.20000
AFIX   0
C36   1    0.654200    1.010254    0.450115    11.00000    0.05141    0.09616 =
         0.04577    0.01084   -0.00548    0.00991
AFIX  23
H36B  2    0.626827    1.066039    0.434428    11.00000   -1.20000
H36A  2    0.631162    0.964181    0.414343    11.00000   -1.20000
AFIX   0
C37   1    0.755870    1.015664    0.444458    11.00000    0.05199    0.06737 =
         0.02907    0.00183   -0.00165    0.00574
C38   1    0.908255    0.977269    0.618049    11.00000    0.04505    0.05188 =
         0.03271    0.00340   -0.00060    0.00280
C39   1    0.842659    0.981203    0.675113    11.00000    0.05017    0.05062 =
         0.02863   -0.00017   -0.00175    0.00000
C40   1    0.723461    0.956454    0.575003    11.00000    0.04385    0.05195 =
         0.03033   -0.00141    0.00233    0.00042
AFIX  13
H40   2    0.724227    0.891706    0.573567    11.00000   -1.20000
AFIX   0
N1    3    0.273158   -0.022748    0.977766    11.00000    0.04822    0.05870 =
         0.02452    0.00273   -0.00287    0.00184
N2    3    0.953919    0.228979    0.725980    11.00000    0.03501    0.05706 =
         0.02623   -0.00083    0.00093   -0.00288
N3    3    0.481590    0.690053    0.725676    11.00000    0.03815    0.07116 =
         0.02414   -0.00224    0.00472   -0.00825
N4    3    0.790821    0.990027    0.516923    11.00000    0.04142    0.06220 =
         0.02931    0.00396    0.00276    0.00357
O1    4    0.359253   -0.059823    0.743375    11.00000    0.06569    0.09531 =
         0.03197   -0.00920   -0.00052    0.02444
O2    4    0.276503   -0.050828    1.114326    11.00000    0.07898    0.09607 =
         0.02461    0.00245   -0.00322    0.02033
O3    4    0.185973    0.030900    0.774352    11.00000    0.06769    0.12332 =
         0.02691    0.01217    0.00146    0.03629
O4    4    0.858036    0.270002    0.495594    11.00000    0.03984    0.08803 =
         0.02990    0.01157   -0.00173   -0.00081
O5    4    0.944691    0.227017    0.864420    11.00000    0.05147    0.12669 =
         0.02700   -0.00750    0.00190   -0.00152
O6    4    1.049545    0.235390    0.518569    11.00000    0.04616    0.13373 =
         0.03224    0.01926    0.01029    0.02486
O7    4    0.387306    0.770895    0.504742    11.00000    0.04998    0.06632 =
         0.04400    0.01676    0.00072    0.00191
O8    4    0.469420    0.690305    0.864364     0.99719    0.04817    0.10685 =
         0.02408   -0.00120    0.00457   -0.00129
O9    4    0.575980    0.707488    0.519951    11.00000    0.05953    0.13960 =
         0.03104    0.02433    0.01835    0.02963
O10   4    0.878645    0.982837    0.752330    11.00000    0.05817    0.08431 =
         0.02698    0.00281   -0.00462   -0.00781
O11   4    0.801778    1.037876    0.384762    11.00000    0.05770    0.11881 =
         0.03187    0.01689    0.00147   -0.00012
O12   4    0.691660    0.931631    0.715447    11.00000    0.06264    0.08334 =
         0.03258   -0.00074    0.00707   -0.02019
H3O   2    0.208509    0.024014    0.727270    11.00000    0.06340
H6O   2    1.034436    0.259699    0.473198    11.00000    0.09558
H9O   2    0.556859    0.726269    0.474049    11.00000    0.07955
H12O  2    0.701693    0.943896    0.764205    11.00000    0.06998
HKLF    4
REM  EXP_902 IN P212121 #19
REM R1 =  0.0344 for   3168 Fo > 4sig(Fo)  and  0.0415 for all   3581 data
REM    522 parameters refined using      4 restraints
;
data_global
_journal_date_recd_electronic     2012-09-19
_journal_date_accepted     2012-09-24
_journal_name_full     'Acta Crystallographica, Section E'
_journal_year     2012
_journal_volume     68
_journal_issue     10
_journal_page_first     o3034
_journal_page_last     o3035
_journal_paper_category     QO
_journal_paper_doi     10.1107/S1600536812040378
_journal_coeditor_code     DS2219
_publ_contact_author_name     "Vr\'abel, Viktor"
_publ_contact_author_address
;
Institute of Analytical Chemistry
Faculty of Chemical and Food Technology
Slovak Technical University
Radlinsk\'eho 9
SK-812 37 Bratislava
Slovak Republic
;
_publ_contact_author_email     viktor.vrabel@stuba.sk
_publ_contact_author_fax     ?
_publ_contact_author_phone     '00421 02 59325375'
_publ_section_title
;\
(8a<i>R</i>,9<i>R</i>)-9-Hydroxy-7,8,8a,9-tetrahydrofuro[3,2-<i>f</i>]\
indolizin-6(4<i>H</i>)-one
;
loop_
    _publ_author_name
    _publ_author_address
    "Vr\'abel, Viktor"
;
Institute of Analytical Chemistry
Faculty of Chemical and Food Technology
Slovak University of Technology
Radlinsk\'eho 9
SK-812 37 Bratislava
Slovak Republic 81237
;
    "\<Svorc, \<Lubom\'ir"
;
Institute of Analytical Chemistry
Faculty of Chemical and Food Technology
Slovak University of Technology
Radlinsk\'eho 9
SK-812 37 Bratislava
Slovak Republic 81237
;
    "Peter \<Saf\'a\<r"
;
Institute of Organic Chemistry, Catalysis and Petrochemistry
Faculty of Chemical and Food Technology
Slovak University of Technology
Radlinsk\'eho 9
SK-812 37 Bratislava
Slovak Republic 81237
;
    "Siv\'y, J\'ulius"
;
Institute of Mathematics and Physics
Faculty of Mechanical Engineering STU
N\'amestie slobody 17
SK-812 37 Bratislava
Slovak Republic
;
    "\<Z\'u\<ziov\'a Jozef\'ina"
;
Institute of Organic Chemistry, Catalysis and Petrochemistry
Faculty of Chemical and Food Technology
Slovak University of Technology
Radlinsk\'eho 9
SK-812 37 Bratislava
Slovak Republic 81237
;
