# Supplementary material for: (8aR,9R)-9-Hy­droxy-7,8,8a,9-tetra­hydro­furo[3,2-f]indolizin-6(4H)-one
Source: Acta Crystallogr Sect E Struct Rep Online. 2012 Sep 29;68(Pt 10):o3034–5. doi: 10.1107/S1600536812040378 (PMC3470388; doi:10.1107/S1600536812040378)
Supplement: Supplementary file 2 [file e-68-o3034-Isup2.hkl]

# 
# h,k,l, Fc-squared, Fo-squared, sigma(Fo-squared) and status flag 
# 
data_I
_shelx_title ' EXP_902 IN P212121' 
_shelx_refln_list_code          4 
_shelx_F_calc_maximum      703.24 
_exptl_crystal_F_000      1632.00 
_reflns_d_resolution_high  0.8401 
 
loop_ 
 _symmetry_equiv_pos_as_xyz 
 'x, y, z' 
 '-x+1/2, -y, z+1/2' 
 'x+1/2, -y+1/2, -z' 
 '-x, y+1/2, -z+1/2' 
 
_cell_length_a    14.7603 
_cell_length_b    15.1301 
_cell_length_c    16.2847 
_cell_angle_alpha  90.000 
_cell_angle_beta   90.000 
_cell_angle_gamma  90.000 
 
_shelx_F_squared_multiplier     1.000 
 
loop_ 
 _refln_index_h 
 _refln_index_k 
 _refln_index_l 
 _refln_F_squared_calc 
 _refln_F_squared_meas 
 _refln_F_squared_sigma 
 _refln_observed_status 
   4   0   0       81.35       91.34     17.06 o 
   6   0   0       23.85       23.13      6.41 o 
   8   0   0    11494.61    11517.32     43.51 o 
  10   0   0       38.46       40.10      4.48 o 
  12   0   0     2118.13     2132.41     21.95 o 
  14   0   0        0.00       -5.45      5.45 o 
  16   0   0        1.13       -1.16     11.30 o 
   2   1   0       82.89       84.29      3.23 o 
   3   1   0       11.85        6.07      2.60 o 
   4   1   0      424.38      393.23      4.68 o 
   5   1   0      146.30      136.96      3.67 o 
   6   1   0      133.31      126.76      3.73 o 
   7   1   0       22.04       21.07      2.91 o 
   8   1   0     1456.31     1576.36     11.93 o 
   9   1   0       42.25       40.34      3.14 o 
  10   1   0      636.58      627.21      7.75 o 
  11   1   0       23.52       21.56      3.13 o 
  12   1   0      850.52      860.74     10.80 o 
  13   1   0      170.61      151.64      5.73 o 
  14   1   0        0.70       -0.08      3.40 o 
  15   1   0        9.04       18.03      5.70 o 
  16   1   0        0.12       -3.59      7.16 o 
  17   1   0       15.08       30.43      7.43 o 
   1   2   0      441.19      479.64      8.14 o 
   2   2   0   101060.72   100221.77    313.02 o 
   3   2   0     5075.80     5153.56     17.86 o 
   4   2   0       25.55       25.93      2.48 o 
   5   2   0     2234.97     2154.02     11.67 o 
   6   2   0        0.01       -2.81      2.81 o 
   7   2   0     1078.68     1155.51      9.76 o 
   8   2   0      115.11      108.73      4.22 o 
   9   2   0      106.97      108.75      3.47 o 
  10   2   0      684.77      642.90      8.64 o 
  11   2   0       20.11       28.52      3.46 o 
  12   2   0       96.91      100.48      4.89 o 
  13   2   0       39.06       39.40      4.08 o 
  14   2   0        8.31       15.08      4.10 o 
  15   2   0        0.24       -2.75      6.03 o 
  16   2   0        0.45       -1.59      6.28 o 
  17   2   0        0.00       -7.33      7.45 o 
   1   3   0        0.15        7.68      4.55 o 
   2   3   0    14647.45    14703.64     90.19 o 
   3   3   0     2603.44     2468.06     12.93 o 
   4   3   0      683.42      708.07      6.50 o 
   5   3   0       31.34       34.32      2.36 o 
   6   3   0     1162.53     1117.69      8.61 o 
   7   3   0      112.12      110.58      3.74 o 
   8   3   0     4023.21     4366.14     19.47 o 
   9   3   0      164.14      168.50      4.92 o 
  10   3   0      226.21      218.99      5.63 o 
  11   3   0       17.74       12.01      3.44 o 
  12   3   0      176.03      187.20      6.21 o 
  13   3   0       57.81       57.59      4.77 o 
  14   3   0       48.30       48.75      6.02 o 
  15   3   0        1.36        9.97      5.25 o 
  16   3   0        6.37       -1.45      5.71 o 
  17   3   0       11.06       15.41      6.77 o 
   0   4   0   494551.56   432782.44  13115.93 o 
   1   4   0    19680.19    19310.93    114.85 o 
   2   4   0     3040.40     2950.14     25.17 o 
   3   4   0     5101.86     4883.95     31.95 o 
   4   4   0      386.12      381.00      5.78 o 
   5   4   0     3706.39     3682.30     16.72 o 
   6   4   0      725.58      765.35      8.52 o 
   7   4   0       28.08       18.18      2.32 o 
   8   4   0     5385.29     5530.34     20.12 o 
   9   4   0      434.59      414.48      6.28 o 
  10   4   0       30.55       29.44      2.99 o 
  11   4   0      347.87      351.01      6.86 o 
  12   4   0      226.56      234.61      6.11 o 
  13   4   0       53.67       62.01      4.46 o 
  14   4   0       14.99        8.63      4.47 o 
  15   4   0       85.98       82.01      6.27 o 
  16   4   0        1.82        8.46      8.23 o 
  17   4   0        1.32        2.93      7.78 o 
   1   5   0      695.92      725.46     13.89 o 
   2   5   0     6258.29     6261.12     38.37 o 
   3   5   0       19.33       42.15      5.55 o 
   4   5   0      237.67      241.44      6.60 o 
   5   5   0      217.59      243.12      4.71 o 
   6   5   0      464.98      465.47      6.60 o 
   7   5   0      373.49      416.42      7.10 o 
   8   5   0      386.54      352.82      7.20 o 
   9   5   0     1080.83     1052.52     11.28 o 
  10   5   0       42.03       58.66      3.53 o 
  11   5   0      114.65      107.10      4.68 o 
  12   5   0       69.10       74.16      4.83 o 
  13   5   0       32.18       39.17      4.05 o 
  14   5   0       81.45       64.82      5.44 o 
  15   5   0        1.97       11.94      6.05 o 
  16   5   0        0.48       -6.79      8.00 o 
   0   6   0     1148.08     1131.83     28.80 o 
   1   6   0       42.86       50.98      6.07 o 
   2   6   0     1982.34     1997.21     18.95 o 
   3   6   0     4066.94     3981.64     27.10 o 
   4   6   0       31.39       30.40      4.54 o 
   5   6   0     1425.42     1385.48     12.37 o 
   6   6   0      181.37      166.61      4.38 o 
   7   6   0     1152.71     1142.60     10.75 o 
   8   6   0      979.14      960.64     13.74 o 
   9   6   0      125.43      113.71      5.51 o 
  10   6   0        1.44        2.74      4.24 o 
  11   6   0       15.01       20.26      4.93 o 
  12   6   0       43.39       48.08      5.96 o 
  13   6   0      253.34      247.47     10.26 o 
  14   6   0       14.92       37.48     11.84 o 
  15   6   0       13.16       35.80      8.10 o 
  16   6   0        1.19       12.87      7.87 o 
   1   7   0     1106.87     1143.04     20.48 o 
   2   7   0     4407.05     4493.97     30.19 o 
   3   7   0     3468.48     3357.38     24.92 o 
   4   7   0      214.45      196.08      6.94 o 
   5   7   0       64.16       58.05      4.92 o 
   6   7   0      280.52      288.80      5.92 o 
   7   7   0      624.64      579.41      8.38 o 
   8   7   0     1266.65     1249.52     11.92 o 
   9   7   0      227.29      231.01      8.33 o 
  10   7   0      666.75      677.31     13.81 o 
  11   7   0      154.57      132.91      7.66 o 
  12   7   0      377.28      350.27     12.05 o 
  13   7   0      139.00      124.18     10.55 o 
  14   7   0       94.57      102.63     10.26 o 
  15   7   0        1.53        8.57     10.02 o 
  16   7   0        1.27       -6.16     11.11 o 
   0   8   0     2923.02     2792.46     39.26 o 
   1   8   0     1018.10     1019.01     17.63 o 
   2   8   0     1102.30     1070.04     16.39 o 
   3   8   0     2369.93     2307.20     22.17 o 
   4   8   0      318.09      316.22      8.65 o 
   5   8   0      151.36      165.55      6.77 o 
   6   8   0      972.41      964.31     12.49 o 
   7   8   0       17.36       22.19      3.25 o 
   8   8   0      441.85      426.72      7.75 o 
   9   8   0      186.13      175.31     11.05 o 
  10   8   0        5.26       12.82      5.49 o 
  11   8   0       58.93       61.92      6.92 o 
  12   8   0       88.27       91.01      7.75 o 
  13   8   0       49.27       60.41      9.37 o 
  14   8   0        3.59        3.42      9.43 o 
  15   8   0      129.61      141.29     12.13 o 
   1   9   0      753.88      689.72     13.36 o 
   2   9   0     1931.00     2188.82     22.69 o 
   3   9   0       99.86      117.67      7.24 o 
   4   9   0       24.34       16.65      4.56 o 
   5   9   0      136.39      152.40      6.54 o 
   6   9   0      199.56      223.83      6.80 o 
   7   9   0      119.79      110.80      4.81 o 
   8   9   0      423.72      408.88      9.01 o 
   9   9   0      285.48      279.55      7.58 o 
  10   9   0       98.89      112.30     12.77 o 
  11   9   0      441.14      437.37     13.84 o 
  12   9   0       52.16       50.02      8.81 o 
  13   9   0       16.06        5.00     10.27 o 
  14   9   0      125.61      128.16     11.71 o 
  15   9   0       10.18        4.39     16.27 o 
   0  10   0      309.65      280.62     11.55 o 
   1  10   0       17.98       31.62      4.83 o 
   2  10   0      177.36      178.39      7.21 o 
   3  10   0       29.51       51.83      5.31 o 
   4  10   0       25.39       28.53      4.81 o 
   5  10   0       64.49       60.83      5.76 o 
   6  10   0      168.66      151.38      8.51 o 
   7  10   0       54.12       56.43      4.85 o 
   8  10   0      196.37      195.99      6.81 o 
   9  10   0       26.40       24.45      6.63 o 
  10  10   0      272.11      269.15     15.02 o 
  11  10   0       12.52       -7.51      7.51 o 
  12  10   0       35.47       31.44      8.97 o 
  13  10   0      119.71      127.46     11.27 o 
  14  10   0       75.11       86.05     11.19 o 
   1  11   0      391.88      414.44     10.61 o 
   2  11   0      172.05      149.85      7.50 o 
   3  11   0      106.20      109.32      6.81 o 
   4  11   0      294.35      253.74     10.58 o 
   5  11   0      124.95      132.03     10.90 o 
   6  11   0        3.52       -4.16      6.92 o 
   7  11   0      204.59      198.55      8.24 o 
   8  11   0       43.50       38.72      5.04 o 
   9  11   0       36.32       37.83      4.69 o 
  10  11   0       17.18       16.30     10.36 o 
  11  11   0      355.39      378.61     20.07 o 
  12  11   0      157.12      167.46     12.62 o 
  13  11   0       69.01       51.68     12.92 o 
   0  12   0        5.08       10.81      9.68 o 
   1  12   0     2683.88     2667.66     47.75 o 
   2  12   0        8.07       12.95      7.30 o 
   3  12   0       92.52       86.35      8.52 o 
   4  12   0        3.94        8.45      7.03 o 
   5  12   0       43.87       60.79      9.28 o 
   6  12   0       83.88       84.26      5.24 o 
   7  12   0       50.79       45.08      5.65 o 
   8  12   0       11.54       17.10      7.83 o 
   9  12   0       15.95       24.11      8.89 o 
  10  12   0        1.21       10.84     10.13 o 
  11  12   0        0.99      -11.77     13.17 o 
  12  12   0        2.56        0.09     10.06 o 
  13  12   0       89.84       92.33     11.71 o 
   1  13   0      145.07      172.75     12.35 o 
   2  13   0      301.10      323.56     13.19 o 
   3  13   0      166.55      157.62     12.84 o 
   4  13   0       14.61       25.24      7.89 o 
   5  13   0       26.69       21.52     10.05 o 
   6  13   0       45.61       43.35      3.49 o 
   7  13   0       16.65       13.17      7.18 o 
   8  13   0       41.75        8.25      9.20 o 
   9  13   0        4.97        9.17      9.17 o 
  10  13   0       20.84       20.84     10.24 o 
  11  13   0      155.09      149.11     16.20 o 
  12  13   0        0.09        6.79     11.59 o 
   0  14   0       39.53       23.87     10.33 o 
   1  14   0        1.84       -1.06      8.10 o 
   2  14   0        0.80       -1.85      7.08 o 
   3  14   0       58.34       49.32      8.20 o 
   4  14   0       71.40       69.60      9.82 o 
   5  14   0        1.91        3.87      7.71 o 
   6  14   0      106.30       93.93      6.10 o 
   7  14   0        3.18       -0.69      9.26 o 
   8  14   0        7.42       14.96      9.95 o 
   9  14   0       23.06       32.55      9.48 o 
  10  14   0       95.99       88.36     13.23 o 
  11  14   0       23.96       32.24     12.57 o 
   1  15   0       32.20       39.04      9.07 o 
   2  15   0       20.89       22.05      7.82 o 
   3  15   0       48.68       33.99     10.70 o 
   4  15   0        1.24        2.12      7.70 o 
   5  15   0       13.22       29.00      8.49 o 
   6  15   0       53.87       57.87      9.43 o 
   7  15   0       32.02       51.86     10.73 o 
   8  15   0        2.80       -5.75     10.00 o 
   9  15   0       10.01       21.53     10.11 o 
   0  16   0        5.60       -4.97     12.90 o 
   1  16   0      122.14      120.35     11.63 o 
   2  16   0       49.66       59.26      9.44 o 
   3  16   0       61.97       64.73      9.06 o 
   4  16   0        0.11       10.43      8.00 o 
   5  16   0        2.91       -1.35      7.77 o 
   6  16   0        0.00       -7.05      8.83 o 
   7  16   0       11.27        8.01      8.49 o 
   8  16   0       10.85       18.63      9.57 o 
   1  17   0        2.84       -0.75     11.59 o 
   2  17   0       22.62       16.21      9.40 o 
   3  17   0      101.81       99.86     10.73 o 
   4  17   0        8.60        4.19      9.19 o 
   5  17   0       23.00       10.45     11.91 o 
   0  18   0        9.64       17.19     12.32 o 
   2   0   1     7973.78     7764.55     17.32 o 
   3   0   1      520.42      523.46      5.67 o 
   4   0   1    12891.93    12804.90     22.03 o 
   5   0   1      207.90      192.06      3.87 o 
   6   0   1     5764.20     5923.19     18.79 o 
   7   0   1      113.59      104.15      3.63 o 
   8   0   1     4546.09     4986.87     25.16 o 
   9   0   1        4.69        7.78      2.74 o 
  10   0   1      100.19      118.57      4.12 o 
  11   0   1      498.59      521.71      7.46 o 
  12   0   1       79.62       77.39      4.10 o 
  13   0   1      173.03      172.58      5.60 o 
  14   0   1        8.28       10.45      3.63 o 
  15   0   1       46.62       48.93      6.17 o 
  16   0   1       32.34       37.87      7.24 o 
  17   0   1        3.80        5.63      8.07 o 
   2   1   1     6450.66     6400.15     20.87 o 
   3   1   1      588.82      586.84     15.47 o 
   4   1   1    11619.73    11601.71     24.09 o 
   5   1   1      762.65      737.30      4.63 o 
   6   1   1     9037.87     9185.82     21.86 o 
   7   1   1     2403.14     2724.71      9.85 o 
   8   1   1     5363.37     5851.59     15.03 o 
   9   1   1      820.40      872.09      6.21 o 
  10   1   1      542.87      586.93      5.38 o 
  11   1   1      502.62      497.29      5.47 o 
  12   1   1       84.02       83.14      2.71 o 
  13   1   1       89.60       79.11      3.33 o 
  14   1   1      177.01      168.05      4.48 o 
  15   1   1        6.47       16.75      3.83 o 
  16   1   1        0.58        2.40      4.11 o 
  17   1   1        2.33        1.09      4.92 o 
   0   2   1     1736.65     1557.48     19.00 o 
   1   2   1     2766.68     2711.25     15.78 o 
   2   2   1     4107.96     4100.98     13.01 o 
   3   2   1      144.71      139.03      2.48 o 
   4   2   1     8259.19     8402.53     20.52 o 
   5   2   1      105.37      111.36      2.39 o 
   6   2   1     7575.71     7675.19     20.36 o 
   7   2   1      575.30      665.91      5.13 o 
   8   2   1      538.84      611.24      5.28 o 
   9   2   1      741.69      789.72      6.14 o 
  10   2   1      330.53      336.24      4.23 o 
  11   2   1      139.46      142.04      3.32 o 
  12   2   1      255.43      275.00      4.38 o 
  13   2   1        2.31        6.24      2.20 o 
  14   2   1       93.23       90.17      3.95 o 
  15   2   1       19.09       23.92      4.12 o 
  16   2   1        2.48       -4.16      4.16 o 
  17   2   1       27.32       22.62      5.44 o 
   0   3   1      547.13      603.50      9.59 o 
   1   3   1     4421.45     4557.97     14.50 o 
   2   3   1     1383.07     1369.88      8.11 o 
   3   3   1     6649.44     6383.70     23.72 o 
   4   3   1     3434.89     3432.26     11.57 o 
   5   3   1     2084.38     2082.34      7.70 o 
   6   3   1     3792.43     4035.90     10.51 o 
   7   3   1     1206.17     1200.53      6.27 o 
   8   3   1     1225.60     1266.05      6.75 o 
   9   3   1      775.68      736.71      5.70 o 
  10   3   1      584.16      601.04      5.37 o 
  11   3   1      476.51      451.56      5.74 o 
  12   3   1      509.77      508.16      6.45 o 
  13   3   1      125.27      120.32      3.87 o 
  14   3   1      172.29      161.67      4.90 o 
  15   3   1       10.56       16.72      3.76 o 
  16   3   1       13.65       15.58      4.88 o 
  17   3   1        6.89       13.91      5.31 o 
   0   4   1   123066.83   118736.55    704.93 o 
   1   4   1    23505.63    23317.24     83.02 o 
   2   4   1    15593.21    15540.31     41.28 o 
   3   4   1      118.57      121.35      3.24 o 
   4   4   1     3431.06     3518.25     10.92 o 
   5   4   1      948.43      968.74      6.72 o 
   6   4   1     2963.34     3098.94     12.11 o 
   7   4   1      641.50      675.38      5.21 o 
   8   4   1     2882.34     2957.04     11.22 o 
   9   4   1        7.00       10.20      2.00 o 
  10   4   1      308.79      333.46      4.45 o 
  11   4   1      123.45      132.26      3.54 o 
  12   4   1      293.23      287.61      5.11 o 
  13   4   1       45.92       46.98      3.11 o 
  14   4   1       43.46       40.58      3.56 o 
  15   4   1       40.17       44.24      4.04 o 
  16   4   1        6.44        0.55      4.62 o 
  17   4   1       19.47       29.48      6.38 o 
   0   5   1     2688.10     2630.05     29.65 o 
   1   5   1      987.01      940.31      9.72 o 
   2   5   1     3996.68     4014.44     20.86 o 
   3   5   1      900.27      889.23      8.15 o 
   4   5   1      472.92      439.13      4.74 o 
   5   5   1      198.79      186.66      3.55 o 
   6   5   1      764.98      791.29      6.26 o 
   7   5   1     2014.35     2097.17     11.79 o 
   8   5   1      572.92      660.49      5.83 o 
   9   5   1      533.36      530.51      5.70 o 
  10   5   1      529.04      551.78      5.68 o 
  11   5   1      725.20      696.78      7.07 o 
  12   5   1       53.38       57.98      2.92 o 
  13   5   1      124.99      108.67      3.55 o 
  14   5   1      136.94      144.22      5.00 o 
  15   5   1        7.24       15.79      5.18 o 
  16   5   1       22.67       29.72      7.08 o 
   0   6   1     1182.80     1178.99     14.89 o 
   1   6   1     2908.73     2989.23     17.83 o 
   2   6   1     1450.05     1507.87     11.31 o 
   3   6   1     1884.97     1949.34     13.01 o 
   4   6   1      522.40      523.04      6.20 o 
   5   6   1      284.74      304.76      4.14 o 
   6   6   1      500.97      446.70      4.78 o 
   7   6   1      265.53      280.04      4.39 o 
   8   6   1        1.86        1.56      2.77 o 
   9   6   1      526.05      495.81      6.51 o 
  10   6   1      187.30      174.28      4.85 o 
  11   6   1      113.75      112.22      4.70 o 
  12   6   1      170.16      157.67      4.51 o 
  13   6   1       35.54       31.99      3.15 o 
  14   6   1       43.66       54.69      6.34 o 
  15   6   1       67.22       59.14      5.65 o 
  16   6   1        0.34       -0.93      5.52 o 
   0   7   1       11.43        6.34      4.46 o 
   1   7   1     2101.71     2138.20     15.86 o 
   2   7   1      448.25      457.19      7.18 o 
   3   7   1      332.24      296.19      6.13 o 
   4   7   1      849.01      763.06      7.57 o 
   5   7   1      301.72      350.63      5.65 o 
   6   7   1       59.32       43.45      2.30 o 
   7   7   1      336.51      323.60      4.28 o 
   8   7   1      367.87      404.05      5.57 o 
   9   7   1      269.29      240.59      5.25 o 
  10   7   1       51.51       52.89      4.06 o 
  11   7   1      340.26      299.22      7.37 o 
  12   7   1      126.71      126.57      5.59 o 
  13   7   1       24.04       18.35      5.77 o 
  14   7   1       46.92       41.28      6.16 o 
  15   7   1        2.68        0.21      5.82 o 
  16   7   1       39.33       35.95      6.10 o 
   0   8   1    12539.81    13242.07     51.69 o 
   1   8   1    12167.27    12293.08     78.50 o 
   2   8   1     3279.75     3301.55     18.97 o 
   3   8   1       72.41       76.47      4.24 o 
   4   8   1      152.35      153.80      4.85 o 
   5   8   1      148.03      142.31      3.81 o 
   6   8   1       93.42      110.27      3.36 o 
   7   8   1     1345.48     1309.30      8.44 o 
   8   8   1     1246.30     1221.79      9.71 o 
   9   8   1       16.76       23.23      3.26 o 
  10   8   1      228.26      233.47      6.86 o 
  11   8   1       10.14       12.32      3.93 o 
  12   8   1        0.39        5.81      4.36 o 
  13   8   1      202.88      207.71      9.08 o 
  14   8   1        4.81       20.44      6.16 o 
  15   8   1       16.30        8.02      6.01 o 
   0   9   1      231.35      210.14      8.24 o 
   1   9   1      661.49      674.85      9.08 o 
   2   9   1      955.52      987.52     11.02 o 
   3   9   1      378.08      393.66      7.05 o 
   4   9   1       75.18       81.57      3.85 o 
   5   9   1      131.44      158.32      4.75 o 
   6   9   1      213.18      213.02      4.54 o 
   7   9   1      441.46      440.95      5.95 o 
   8   9   1       41.76       53.60      3.75 o 
   9   9   1      217.18      213.26      5.77 o 
  10   9   1      237.50      253.74      7.85 o 
  11   9   1       74.72       74.57      5.46 o 
  12   9   1       37.94       33.54      5.89 o 
  13   9   1       50.03       62.16      6.80 o 
  14   9   1       19.46       22.73      6.24 o 
  15   9   1       36.35       35.26      6.86 o 
   0  10   1      175.23      165.58      7.13 o 
   1  10   1      393.63      426.23      7.31 o 
   2  10   1        5.48       -0.49      3.23 o 
   3  10   1      387.67      360.91      6.71 o 
   4  10   1       82.95      101.15      4.44 o 
   5  10   1      114.69      135.22      4.15 o 
   6  10   1       37.16       42.56      2.84 o 
   7  10   1       16.14       13.98      3.01 o 
   8  10   1      275.56      266.20      6.49 o 
   9  10   1      156.98      142.40      5.51 o 
  10  10   1      219.49      214.36      6.73 o 
  11  10   1        1.66        0.10      5.50 o 
  12  10   1       26.88       20.31      6.27 o 
  13  10   1       53.80       46.11      6.66 o 
  14  10   1       10.28        7.91      7.63 o 
   0  11   1      238.03      255.44     11.68 o 
   1  11   1      412.77      432.53      7.87 o 
   2  11   1       84.49       78.96      4.23 o 
   3  11   1      240.27      251.46      6.29 o 
   4  11   1      208.13      190.57      6.57 o 
   5  11   1        3.95        4.71      3.34 o 
   6  11   1       59.10       62.16      3.68 o 
   7  11   1       57.76       59.70      4.07 o 
   8  11   1      221.79      212.67      5.46 o 
   9  11   1      112.57      115.52      6.32 o 
  10  11   1       34.17       24.19      6.70 o 
  11  11   1       11.76       22.28      7.13 o 
  12  11   1       12.54       10.48      8.68 o 
  13  11   1       28.60       36.25      7.52 o 
   0  12   1      315.79      362.86     14.41 o 
   1  12   1      151.16      148.43      7.32 o 
   2  12   1      260.73      269.27      8.18 o 
   3  12   1      214.70      219.10      7.57 o 
   4  12   1       14.55       16.15      4.80 o 
   5  12   1      106.68      102.46      6.74 o 
   6  12   1      130.98      129.97      5.24 o 
   7  12   1      195.67      184.21      6.15 o 
   8  12   1      191.96      190.89      6.88 o 
   9  12   1       37.15       36.49      6.98 o 
  10  12   1       44.18       34.57      9.27 o 
  11  12   1        7.99        7.07      7.35 o 
  12  12   1       53.17       51.72      7.76 o 
  13  12   1       25.34       25.73      6.97 o 
   0  13   1       53.99       66.40      8.64 o 
   1  13   1      341.34      323.96     10.41 o 
   2  13   1      106.04      102.95      6.61 o 
   3  13   1      212.35      216.99      8.48 o 
   4  13   1       16.83       30.90      5.36 o 
   5  13   1      112.55      132.81      7.46 o 
   6  13   1      131.52      118.15      5.42 o 
   7  13   1      131.88      123.39      7.31 o 
   8  13   1      115.76      133.14      8.93 o 
   9  13   1      119.33      131.76      9.36 o 
  10  13   1       51.04       51.92      9.58 o 
  11  13   1        0.57       -7.43      7.43 o 
  12  13   1       40.36       29.67      8.72 o 
   0  14   1        0.92       -4.12      7.45 o 
   1  14   1        1.97        7.29      5.79 o 
   2  14   1       20.79       20.38      5.82 o 
   3  14   1       80.94       99.23      6.98 o 
   4  14   1       36.93       41.53      6.04 o 
   5  14   1       27.24       37.90      4.74 o 
   6  14   1       10.12       12.14      5.39 o 
   7  14   1        2.55        1.42      6.07 o 
   8  14   1       71.84       68.15      6.82 o 
   9  14   1       10.57       11.12      6.61 o 
  10  14   1       20.18       -1.16     10.29 o 
  11  14   1        8.13       11.00      8.15 o 
   0  15   1       80.12       72.83     10.66 o 
   1  15   1       69.67       44.70      6.40 o 
   2  15   1        4.72        5.45      5.87 o 
   3  15   1       12.95        6.17      5.56 o 
   4  15   1      106.48       88.78      7.06 o 
   5  15   1       29.26       19.74      5.19 o 
   6  15   1        8.69       13.11      6.01 o 
   7  15   1       15.54       21.06      6.47 o 
   8  15   1       38.53       33.60      6.76 o 
   9  15   1       29.02       30.57      6.90 o 
   0  16   1       82.14       88.07     13.84 o 
   1  16   1      195.95      184.32      8.90 o 
   2  16   1        2.22       -4.72      5.89 o 
   3  16   1       76.23       75.78      6.79 o 
   4  16   1        8.69       21.47      6.07 o 
   5  16   1       84.82       97.94      7.68 o 
   6  16   1       21.02       15.69      6.90 o 
   7  16   1       12.38       22.39      6.50 o 
   8  16   1       11.56        9.18      6.71 o 
   0  17   1       52.88       68.36     12.89 o 
   1  17   1      110.86       88.94      8.03 o 
   2  17   1        5.19        5.99      6.31 o 
   3  17   1       18.38       26.64      6.72 o 
   4  17   1        7.08       13.79      7.70 o 
   5  17   1       18.66       15.08      6.32 o 
   2   0   2    27475.90    26458.16     71.65 o 
   3   0   2      722.17      725.57      8.52 o 
   4   0   2       10.32       12.31      2.26 o 
   5   0   2       84.77       74.63      3.06 o 
   6   0   2    20679.59    21572.02     68.68 o 
   7   0   2       17.73       12.64      2.53 o 
   8   0   2      347.23      358.53      5.79 o 
   9   0   2       39.95       48.92      3.15 o 
  10   0   2       38.18       48.21      3.29 o 
  11   0   2       16.77       13.93      2.65 o 
  12   0   2        9.27        8.57      3.12 o 
  13   0   2      585.32      564.07      8.32 o 
  14   0   2      464.63      409.61      9.16 o 
  15   0   2        4.51       16.06      6.77 o 
  16   0   2        3.70       -7.14      7.14 o 
  17   0   2       82.03      131.38      9.88 o 
   1   1   2     5425.36     5064.69     19.81 o 
   2   1   2      104.21       98.98      2.08 o 
   3   1   2     2476.11     2481.84      9.20 o 
   4   1   2     1057.94     1060.58      5.37 o 
   5   1   2      102.14      115.29      2.94 o 
   6   1   2     1283.64     1375.88      7.31 o 
   7   1   2     1032.10     1129.92      5.94 o 
   8   1   2      584.53      576.24      4.63 o 
   9   1   2      376.97      390.66      5.16 o 
  10   1   2       67.84       65.60      2.28 o 
  11   1   2      183.83      198.87      3.91 o 
  12   1   2      308.88      310.51      4.93 o 
  13   1   2       91.83      103.11      4.22 o 
  14   1   2      549.31      479.53      6.80 o 
  15   1   2        1.57        2.23      3.51 o 
  16   1   2       20.80       27.34      4.82 o 
  17   1   2        9.95       21.00      4.76 o 
   0   2   2      328.77      304.36      4.03 o 
   1   2   2     5002.56     4793.42     10.81 o 
   2   2   2      393.65      368.65      2.97 o 
   3   2   2     2371.07     2411.74      8.22 o 
   4   2   2     2711.39     2607.84     11.69 o 
   5   2   2      295.33      279.44      3.50 o 
   6   2   2     1368.79     1429.49      7.20 o 
   7   2   2      637.47      677.21      5.16 o 
   8   2   2     2808.85     2723.03     11.14 o 
   9   2   2      948.43      977.76      6.88 o 
  10   2   2       37.84       37.04      2.34 o 
  11   2   2      492.19      490.90      5.60 o 
  12   2   2      184.77      186.86      4.05 o 
  13   2   2       99.06       86.68      3.26 o 
  14   2   2       44.28       50.20      3.42 o 
  15   2   2       47.55       43.76      4.02 o 
  16   2   2       17.92       24.87      4.21 o 
  17   2   2       13.12        9.40      5.86 o 
   0   3   2      608.76      581.28      7.09 o 
   1   3   2    13594.19    13307.39     43.64 o 
   2   3   2     2298.76     2180.15      8.61 o 
   3   3   2      845.66      814.54      4.89 o 
   4   3   2      554.47      596.79      4.38 o 
   5   3   2       27.35       35.62      2.06 o 
   6   3   2     1920.94     2022.39      7.63 o 
   7   3   2     1389.08     1405.58      6.86 o 
   8   3   2     1563.53     1582.81      7.84 o 
   9   3   2      233.89      252.99      3.49 o 
  10   3   2       82.21       87.61      2.57 o 
  11   3   2       70.80       69.81      2.71 o 
  12   3   2      164.90      149.59      3.50 o 
  13   3   2       12.12       11.74      2.73 o 
  14   3   2      445.39      384.29      6.67 o 
  15   3   2       13.99       10.79      3.75 o 
  16   3   2       16.93       21.67      4.39 o 
  17   3   2        6.79       11.75      5.17 o 
   0   4   2    19809.57    19150.97     76.71 o 
   1   4   2     3900.64     3832.03     25.97 o 
   2   4   2     7277.25     7245.46     18.75 o 
   3   4   2      417.81      380.89      4.03 o 
   4   4   2     1899.19     1939.24     10.59 o 
   5   4   2      796.77      765.66      6.57 o 
   6   4   2     4251.90     4607.86     14.77 o 
   7   4   2      734.68      720.67      5.77 o 
   8   4   2      888.30      864.54      6.01 o 
   9   4   2       64.67       61.79      2.38 o 
  10   4   2       17.18       18.95      2.05 o 
  11   4   2      111.94      109.86      3.19 o 
  12   4   2      244.77      218.32      4.37 o 
  13   4   2      954.03      874.49      8.24 o 
  14   4   2      193.07      182.28      5.12 o 
  15   4   2        4.03       -0.36      3.61 o 
  16   4   2       31.73       34.71      5.11 o 
  17   4   2       28.37       38.11      6.04 o 
   0   5   2        0.90        2.83      4.71 o 
   1   5   2     1010.58      966.91      8.50 o 
   2   5   2      991.44     1006.35      9.27 o 
   3   5   2     4262.53     4177.81     20.73 o 
   4   5   2      104.77       96.22      2.91 o 
   5   5   2      356.06      321.26      4.24 o 
   6   5   2      668.74      680.51      6.66 o 
   7   5   2        4.36       12.12      2.49 o 
   8   5   2      413.20      415.32      4.95 o 
   9   5   2     1174.73     1223.95      8.91 o 
  10   5   2       22.57       21.91      2.46 o 
  11   5   2      139.90      123.59      3.74 o 
  12   5   2       95.29      112.28      3.91 o 
  13   5   2      178.95      177.79      5.62 o 
  14   5   2      408.45      375.91      6.45 o 
  15   5   2       21.12       31.74      4.99 o 
  16   5   2       26.67       36.34      5.68 o 
   0   6   2       24.88        9.16      4.29 o 
   1   6   2      257.40      228.14      5.36 o 
   2   6   2      924.74      984.40      9.18 o 
   3   6   2      396.58      353.20      5.22 o 
   4   6   2      902.82      869.33      6.57 o 
   5   6   2      558.03      568.99      5.54 o 
   6   6   2     1043.17     1050.49      8.31 o 
   7   6   2      173.01      166.26      4.07 o 
   8   6   2       97.10      106.93      3.63 o 
   9   6   2      867.73      924.42      8.22 o 
  10   6   2       10.77       12.44      3.24 o 
  11   6   2      231.66      204.04      5.07 o 
  12   6   2      118.98      115.75      4.30 o 
  13   6   2      284.11      269.71      6.76 o 
  14   6   2       35.48       27.84      5.37 o 
  15   6   2        6.37       12.10      5.50 o 
  16   6   2       15.71        6.68      5.43 o 
   0   7   2      393.40      414.87      9.67 o 
   1   7   2     3854.83     3825.72     19.75 o 
   2   7   2     1490.04     1393.83     11.20 o 
   3   7   2      134.59      130.01      4.43 o 
   4   7   2      250.92      243.67      4.51 o 
   5   7   2      102.75      113.53      3.23 o 
   6   7   2      585.54      564.20      5.78 o 
   7   7   2      386.08      370.13      5.68 o 
   8   7   2      339.17      344.06      5.33 o 
   9   7   2      256.93      265.00      5.57 o 
  10   7   2       37.02       28.73      3.80 o 
  11   7   2      332.84      330.97      7.52 o 
  12   7   2       21.92       17.54      4.17 o 
  13   7   2       37.03       41.34      5.04 o 
  14   7   2      108.85      115.21      7.48 o 
  15   7   2       30.10       35.32      6.91 o 
  16   7   2       13.47       16.34      5.75 o 
   0   8   2    11988.76    12167.34     77.28 o 
   1   8   2     2055.02     2035.58     15.06 o 
   2   8   2      369.37      376.95      6.74 o 
   3   8   2      523.74      520.18      7.53 o 
   4   8   2      214.89      214.09      4.64 o 
   5   8   2       67.05       61.41      3.07 o 
   6   8   2      205.16      177.20      3.79 o 
   7   8   2      306.87      300.86      5.31 o 
   8   8   2      239.55      229.93      4.91 o 
   9   8   2       60.55       59.05      3.54 o 
  10   8   2       52.32       51.68      3.94 o 
  11   8   2      186.91      174.97      6.35 o 
  12   8   2      243.82      231.84      7.95 o 
  13   8   2      255.11      259.25      9.75 o 
  14   8   2       26.58       24.99      6.04 o 
  15   8   2       23.00       23.28      6.03 o 
   0   9   2       28.09       32.89      5.55 o 
   1   9   2      525.90      503.18      8.20 o 
   2   9   2       57.27       69.42      4.15 o 
   3   9   2     1354.09     1315.86     11.22 o 
   4   9   2      330.86      387.79      5.89 o 
   5   9   2        7.43        5.87      2.04 o 
   6   9   2      364.73      345.80      4.68 o 
   7   9   2       83.12       93.50      4.33 o 
   8   9   2        7.31       15.81      3.48 o 
   9   9   2      358.18      370.64      7.74 o 
  10   9   2       16.35       16.57      4.10 o 
  11   9   2        8.26       11.92      4.40 o 
  12   9   2       98.91      106.73      8.41 o 
  13   9   2       59.66       65.19      7.04 o 
  14   9   2      226.84      246.34      9.63 o 
  15   9   2       45.14       37.35      7.47 o 
   0  10   2       80.70       56.05      5.34 o 
   1  10   2       31.66       26.71      3.32 o 
   2  10   2      169.30      165.65      5.05 o 
   3  10   2      290.65      299.22      6.24 o 
   4  10   2      347.00      350.78      6.07 o 
   5  10   2      113.58      109.28      3.74 o 
   6  10   2       24.65       28.62      3.21 o 
   7  10   2        1.45        5.61      3.57 o 
   8  10   2      108.39      111.93      5.48 o 
   9  10   2       77.00       87.54      4.78 o 
  10  10   2       22.18       21.96      3.74 o 
  11  10   2      175.11      170.33      8.26 o 
  12  10   2      224.09      207.84      8.49 o 
  13  10   2      175.88      164.60      8.84 o 
  14  10   2        9.46       13.37      9.17 o 
   0  11   2       59.20       64.15      5.76 o 
   1  11   2      341.13      339.82      7.09 o 
   2  11   2      240.39      277.62      6.32 o 
   3  11   2       97.95       91.22      4.79 o 
   4  11   2       15.78       14.31      3.71 o 
   5  11   2       13.90       11.04      3.26 o 
   6  11   2      160.94      156.14      5.33 o 
   7  11   2       93.89       90.81      4.14 o 
   8  11   2       51.12       53.99      4.44 o 
   9  11   2       70.16       65.99      4.71 o 
  10  11   2      346.70      335.58     10.98 o 
  11  11   2      107.40      102.74      7.22 o 
  12  11   2       17.46       17.06      6.75 o 
  13  11   2       20.92       28.20      6.74 o 
   0  12   2      436.69      439.12     14.19 o 
   1  12   2     1484.63     1372.21     18.05 o 
   2  12   2      142.56      129.02      6.33 o 
   3  12   2       60.37       43.28      4.84 o 
   4  12   2        8.25       12.16      4.18 o 
   5  12   2      162.81      160.24      5.71 o 
   6  12   2       99.08      106.31      4.99 o 
   7  12   2      194.23      195.03      5.86 o 
   8  12   2       42.33       33.25      4.63 o 
   9  12   2       35.54       45.63      7.89 o 
  10  12   2       97.09       91.51      8.24 o 
  11  12   2       91.46       98.23      7.28 o 
  12  12   2       11.12       10.04      7.80 o 
   0  13   2        0.00        2.80      9.19 o 
   1  13   2       96.60      113.99      7.50 o 
   2  13   2      216.06      204.22      8.13 o 
   3  13   2       92.05       92.36      6.52 o 
   4  13   2      136.96      135.96      6.98 o 
   5  13   2       59.28       67.55      5.01 o 
   6  13   2      152.30      146.07      5.99 o 
   7  13   2       18.57       19.94      5.49 o 
   8  13   2       47.92       52.33      6.35 o 
   9  13   2       16.06       29.45      6.31 o 
  10  13   2       54.25       61.33      7.42 o 
  11  13   2       40.16       37.05      8.26 o 
  12  13   2       25.05       23.34      6.97 o 
   0  14   2       50.01       52.43     10.36 o 
   1  14   2       74.51       52.43      6.24 o 
   2  14   2       11.91       11.10      5.47 o 
   3  14   2      164.48      166.09      8.08 o 
   4  14   2       40.45       28.50      5.66 o 
   5  14   2       14.57       13.47      4.54 o 
   6  14   2       21.09       17.11      3.84 o 
   7  14   2        1.40        1.34      5.88 o 
   8  14   2        3.95        4.15      6.04 o 
   9  14   2       18.43       22.00      6.63 o 
  10  14   2       33.00       30.38      6.82 o 
   0  15   2        9.11       11.52      8.59 o 
   1  15   2       36.46       32.01      6.11 o 
   2  15   2       79.92       73.66      6.59 o 
   3  15   2       23.67       28.66      5.94 o 
   4  15   2       36.82       39.22      5.51 o 
   5  15   2        3.01        3.55      5.52 o 
   6  15   2        0.50       13.21      5.90 o 
   7  15   2       78.04       60.90      7.02 o 
   8  15   2       41.67       42.81      6.97 o 
   9  15   2       70.14       79.19      7.93 o 
   0  16   2        0.16        7.85      8.43 o 
   1  16   2       97.42       96.73      9.65 o 
   2  16   2       21.57       20.53      6.34 o 
   3  16   2        9.58       13.75      6.09 o 
   4  16   2        6.80        9.94      5.41 o 
   5  16   2       26.75       21.80      6.23 o 
   6  16   2       13.68       20.77      7.50 o 
   7  16   2       51.89       38.93      7.02 o 
   0  17   2       24.98       40.01     11.92 o 
   1  17   2        0.68        4.57      6.41 o 
   2  17   2      146.70      136.33      8.56 o 
   3  17   2        5.20        9.73      6.20 o 
   4  17   2       29.80       25.14      7.17 o 
   5  17   2       40.10       25.92      6.99 o 
   1   0   3      320.74      321.93      4.60 o 
   2   0   3      297.20      308.55      7.86 o 
   3   0   3      332.97      317.84      4.55 o 
   4   0   3        1.67        3.97      2.50 o 
   5   0   3        1.07       -1.80      2.20 o 
   6   0   3      937.11     1013.38      7.95 o 
   7   0   3      559.29      595.43      7.62 o 
   8   0   3       72.62       90.24      3.40 o 
   9   0   3       19.23       13.44      2.54 o 
  10   0   3     1053.31     1041.11      9.65 o 
  11   0   3      533.63      451.94      6.88 o 
  12   0   3      202.45      207.12      5.47 o 
  13   0   3       13.40        8.98      3.87 o 
  14   0   3       84.89       71.29      4.74 o 
  15   0   3       10.36       12.10      5.11 o 
  16   0   3       56.04       68.78      9.69 o 
  17   0   3       27.09       29.62      8.80 o 
   0   1   3       17.65       22.67      2.39 o 
   1   1   3    10084.87     9711.11     21.87 o 
   2   1   3      485.93      511.08      4.01 o 
   3   1   3       21.83       26.85      1.99 o 
   4   1   3       93.35       88.57      2.46 o 
   5   1   3      603.88      663.20      4.81 o 
   6   1   3      558.16      666.97      5.07 o 
   7   1   3     5178.91     5731.53     15.33 o 
   8   1   3       33.65       41.69      2.42 o 
   9   1   3      595.91      713.74      6.37 o 
  10   1   3     2377.84     2401.89     11.52 o 
  11   1   3       19.59       15.41      2.50 o 
  12   1   3      247.38      265.68      4.96 o 
  13   1   3       39.83       30.68      3.06 o 
  14   1   3      185.79      139.03      4.26 o 
  15   1   3       15.69       21.09      3.63 o 
  16   1   3       38.23       57.94      4.98 o 
  17   1   3       14.63       29.15      5.18 o 
   0   2   3        0.21        2.77      2.26 o 
   1   2   3      703.48      709.07      3.47 o 
   2   2   3      965.37      971.63      4.34 o 
   3   2   3      156.37      146.41      2.08 o 
   4   2   3     1339.34     1369.29      6.48 o 
   5   2   3      215.84      210.19      3.25 o 
   6   2   3       76.97       73.54      2.53 o 
   7   2   3     1382.18     1525.59      8.50 o 
   8   2   3      558.67      564.10      5.55 o 
   9   2   3      380.69      424.80      5.09 o 
  10   2   3      904.22      942.17      7.53 o 
  11   2   3      122.17      106.56      3.57 o 
  12   2   3       52.09       49.72      3.12 o 
  13   2   3      211.94      183.86      4.33 o 
  14   2   3       26.88       19.30      2.98 o 
  15   2   3        4.58       10.44      3.47 o 
  16   2   3       42.96       54.83      5.54 o 
  17   2   3      208.75      280.28      8.44 o 
   0   3   3      315.89      338.60      4.86 o 
   1   3   3    16231.61    16280.01     24.42 o 
   2   3   3      117.80      108.62      2.09 o 
   3   3   3     2404.44     2266.44      9.37 o 
   4   3   3      746.45      729.53      4.76 o 
   5   3   3      437.29      473.43      4.55 o 
   6   3   3      164.61      201.40      3.33 o 
   7   3   3     3280.57     3412.81     11.37 o 
   8   3   3      180.08      147.14      3.11 o 
   9   3   3      405.35      420.07      4.83 o 
  10   3   3      736.68      760.46      6.50 o 
  11   3   3      550.86      517.84      6.13 o 
  12   3   3       69.43       74.76      3.33 o 
  13   3   3       20.86       15.38      2.85 o 
  14   3   3       63.17       56.13      3.33 o 
  15   3   3       15.49       13.75      3.77 o 
  16   3   3        2.31        3.70      4.88 o 
  17   3   3       29.96       31.03      5.44 o 
   0   4   3     2634.26     2363.46     18.61 o 
   1   4   3     3696.38     3694.23     10.75 o 
   2   4   3     2022.19     2018.09     12.86 o 
   3   4   3      499.87      488.43      4.04 o 
   4   4   3      174.03      160.72      2.94 o 
   5   4   3       57.39       64.76      2.17 o 
   6   4   3     1361.97     1408.85      7.14 o 
   7   4   3     1134.86     1165.53      6.30 o 
   8   4   3     1183.22     1153.17      7.55 o 
   9   4   3      196.10      165.12      3.14 o 
  10   4   3      704.02      741.39      6.28 o 
  11   4   3      546.66      523.35      6.01 o 
  12   4   3      116.45      119.65      3.73 o 
  13   4   3       19.12       27.69      3.26 o 
  14   4   3       41.19       45.03      3.71 o 
  15   4   3        3.87       -0.01      4.38 o 
  16   4   3       10.25       23.65      5.08 o 
   0   5   3       38.84       41.18      3.87 o 
   1   5   3      473.73      494.87      5.52 o 
   2   5   3      497.78      471.23      5.07 o 
   3   5   3     5385.60     5447.73     14.80 o 
   4   5   3      651.08      627.47      5.76 o 
   5   5   3     1101.18     1115.55      8.25 o 
   6   5   3       38.91       35.67      2.12 o 
   7   5   3     4022.03     3986.00     17.09 o 
   8   5   3       40.57       60.33      2.11 o 
   9   5   3      448.79      450.79      4.83 o 
  10   5   3     1551.71     1519.89     10.95 o 
  11   5   3       36.17       49.69      3.39 o 
  12   5   3      239.02      209.59      5.70 o 
  13   5   3      165.52      139.91      5.24 o 
  14   5   3      239.76      215.14      6.37 o 
  15   5   3      125.10      154.51      6.80 o 
  16   5   3       24.69       39.85      5.31 o 
   0   6   3       79.36       89.36      4.68 o 
   1   6   3      182.66      192.89      4.52 o 
   2   6   3     1875.03     1885.84     10.31 o 
   3   6   3      944.14      976.63      7.58 o 
   4   6   3      635.55      638.02      5.41 o 
   5   6   3      374.99      349.55      4.78 o 
   6   6   3      291.94      230.01      3.94 o 
   7   6   3      197.95      187.06      4.07 o 
   8   6   3      104.40      115.21      3.39 o 
   9   6   3      203.71      198.32      3.91 o 
  10   6   3      683.73      692.17      7.12 o 
  11   6   3      161.59      139.71      4.48 o 
  12   6   3       33.81       42.62      4.03 o 
  13   6   3      430.79      398.37      8.19 o 
  14   6   3       57.92       57.73      5.83 o 
  15   6   3       19.13       13.35      5.22 o 
  16   6   3       28.65       31.77      7.69 o 
   0   7   3       37.05       36.17      4.78 o 
   1   7   3     2704.16     2889.10     16.03 o 
   2   7   3      618.28      617.86      6.89 o 
   3   7   3     1341.93     1268.41      9.67 o 
   4   7   3      207.17      188.73      3.60 o 
   5   7   3      412.33      439.25      5.25 o 
   6   7   3        8.45       14.18      2.20 o 
   7   7   3     1121.80     1127.88      8.98 o 
   8   7   3      152.24      140.39      3.95 o 
   9   7   3      366.28      361.75      6.09 o 
  10   7   3       86.39       89.71      3.74 o 
  11   7   3      302.21      291.01      5.80 o 
  12   7   3      275.49      234.32      6.24 o 
  13   7   3       14.49       13.39      4.73 o 
  14   7   3       30.87       32.89      5.60 o 
  15   7   3       47.97       53.31      6.43 o 
   0   8   3      529.21      590.68     11.99 o 
   1   8   3     1176.15     1145.22     11.07 o 
   2   8   3     1185.16     1195.88     10.80 o 
   3   8   3        6.71       13.00      2.64 o 
   4   8   3       59.31       61.87      3.20 o 
   5   8   3      279.04      242.01      3.70 o 
   6   8   3      581.22      607.72      6.53 o 
   7   8   3      159.29      158.60      4.07 o 
   8   8   3      812.70      753.94      8.50 o 
   9   8   3       73.35       78.32      5.56 o 
  10   8   3      259.19      263.06      6.00 o 
  11   8   3      515.85      490.89      8.15 o 
  12   8   3       39.09       37.38      3.85 o 
  13   8   3       39.04       54.51      6.22 o 
  14   8   3       14.92       11.61      5.65 o 
  15   8   3        8.58       20.57      6.16 o 
   0   9   3      500.68      471.15     10.62 o 
   1   9   3       48.18       60.87      4.02 o 
   2   9   3      480.62      471.48      7.05 o 
   3   9   3     1736.78     1700.09     11.65 o 
   4   9   3      685.33      690.19      7.60 o 
   5   9   3      219.47      194.01      4.02 o 
   6   9   3       55.64       47.26      2.88 o 
   7   9   3     1188.53     1132.03      9.76 o 
   8   9   3      128.55      140.52      4.99 o 
   9   9   3       25.86       37.97      3.53 o 
  10   9   3      290.23      282.97      7.26 o 
  11   9   3       93.60       83.67      4.58 o 
  12   9   3      277.99      275.17      9.02 o 
  13   9   3       32.16       46.22      6.43 o 
  14   9   3       48.95       58.54      6.76 o 
   0  10   3      204.58      235.21      7.92 o 
   1  10   3       74.89       84.39      4.24 o 
   2  10   3      208.68      212.60      5.30 o 
   3  10   3      146.98      116.90      4.22 o 
   4  10   3       90.21      100.68      3.93 o 
   5  10   3      156.64      145.85      4.10 o 
   6  10   3       78.36       70.39      3.15 o 
   7  10   3      115.36      123.44      4.28 o 
   8  10   3       18.78       14.31      3.69 o 
   9  10   3       97.87       94.19      4.64 o 
  10  10   3       29.84       26.11      4.54 o 
  11  10   3        8.59        9.19      4.62 o 
  12  10   3       16.04       19.54      8.18 o 
  13  10   3       78.67       72.93      7.05 o 
  14  10   3       24.65       30.20      6.77 o 
   0  11   3       68.74       54.88      5.70 o 
   1  11   3      192.43      178.19      5.55 o 
   2  11   3       48.31       52.25      4.33 o 
   3  11   3      343.33      317.84      7.30 o 
   4  11   3       21.26       20.11      3.52 o 
   5  11   3      174.59      177.58      5.45 o 
   6  11   3      121.80      109.33      4.17 o 
   7  11   3      180.37      174.35      5.11 o 
   8  11   3       26.10       25.25      4.14 o 
   9  11   3      280.83      271.23      7.66 o 
  10  11   3      104.14      104.29      6.83 o 
  11  11   3        5.96        0.79      6.02 o 
  12  11   3       71.67       82.99      7.64 o 
  13  11   3       22.05       25.10      6.31 o 
   0  12   3      199.21      187.21     12.90 o 
   1  12   3        9.83        8.08      5.29 o 
   2  12   3      230.69      229.39      7.82 o 
   3  12   3      142.88      155.06      6.82 o 
   4  12   3       15.61       24.38      3.88 o 
   5  12   3       59.51       57.83      4.28 o 
   6  12   3        9.07       11.51      3.50 o 
   7  12   3       63.61       59.12      2.98 o 
   8  12   3       87.13       74.63      5.49 o 
   9  12   3       57.89       59.17      6.35 o 
  10  12   3      119.44      122.90      7.53 o 
  11  12   3      223.90      243.16     10.90 o 
  12  12   3       50.80       56.44      8.09 o 
   0  13   3      519.98      479.78     19.10 o 
   1  13   3       41.35       34.25      5.98 o 
   2  13   3       33.49       33.35      5.66 o 
   3  13   3       96.29      100.23      6.28 o 
   4  13   3      243.85      237.78      7.93 o 
   5  13   3       37.72       29.15      4.57 o 
   6  13   3        7.22        3.39      4.21 o 
   7  13   3      119.26      102.37      5.94 o 
   8  13   3       38.34       39.80      8.69 o 
   9  13   3        3.07        4.39      5.83 o 
  10  13   3       23.56       11.89      6.26 o 
  11  13   3       46.57       34.93      6.98 o 
   0  14   3        7.65        7.19      8.58 o 
   1  14   3       28.22       33.22      5.72 o 
   2  14   3       18.00       24.66      5.59 o 
   3  14   3        5.82        7.38      5.15 o 
   4  14   3       22.57       29.68      4.89 o 
   5  14   3       47.17       48.87      6.15 o 
   6  14   3       17.12        8.83      5.58 o 
   7  14   3       49.72       48.37      8.08 o 
   8  14   3        0.55       -6.39      6.39 o 
   9  14   3        2.51        1.47      6.99 o 
  10  14   3       25.28       25.21      7.72 o 
   0  15   3       29.64       22.96      9.87 o 
   1  15   3       12.29        9.92      5.75 o 
   2  15   3       86.64       88.26      7.19 o 
   3  15   3       49.44       59.40      5.86 o 
   4  15   3        2.75        9.72      5.29 o 
   5  15   3       10.44        7.88      4.76 o 
   6  15   3       52.38       43.61      6.46 o 
   7  15   3       44.27       41.86      6.17 o 
   8  15   3        5.66        3.29      6.63 o 
   9  15   3       19.96       23.72      7.07 o 
   0  16   3       10.97        7.32      9.21 o 
   1  16   3       13.92       10.45      6.26 o 
   2  16   3       68.68       54.54      7.01 o 
   3  16   3       17.72       14.40      5.81 o 
   4  16   3        4.95        5.87      6.37 o 
   5  16   3       24.67       36.82      6.54 o 
   6  16   3       10.94       16.73      6.47 o 
   7  16   3        7.00        3.99      6.51 o 
   0  17   3       85.36       78.72      9.72 o 
   1  17   3       12.43       28.12      6.83 o 
   2  17   3        9.94        0.48      6.97 o 
   3  17   3       18.97       29.70      6.67 o 
   4  17   3       18.25       22.47      6.85 o 
   5  17   3        3.21        1.05      6.82 o 
   0   0   4    26329.25    25690.51     40.58 o 
   1   0   4     5024.18     4836.57     16.09 o 
   2   0   4       88.54       78.60      2.46 o 
   3   0   4     5534.92     5423.72     18.20 o 
   4   0   4    19043.50    19460.12     63.53 o 
   5   0   4        0.47       -1.57      2.30 o 
   6   0   4        9.51        9.95      1.98 o 
   7   0   4     4719.49     4999.40     19.75 o 
   8   0   4      974.54     1031.39     10.70 o 
   9   0   4       70.25       63.76      2.84 o 
  10   0   4       18.16       16.05      2.38 o 
  11   0   4     3001.81     3006.53     18.00 o 
  12   0   4      874.47      822.68     10.88 o 
  13   0   4      120.48      126.21      6.63 o 
  14   0   4       26.93       28.77      5.21 o 
  15   0   4        0.01        4.53      5.85 o 
  16   0   4       80.93       95.15      8.02 o 
  17   0   4        8.74        8.14      6.63 o 
   0   1   4       83.49       81.44      2.72 o 
   1   1   4     4772.52     4557.63     16.37 o 
   2   1   4      135.69      121.11      2.23 o 
   3   1   4     3544.78     3488.36     12.05 o 
   4   1   4      762.04      744.44      5.05 o 
   5   1   4      215.96      201.83      2.80 o 
   6   1   4      359.50      407.36      4.03 o 
   7   1   4      715.15      742.55      5.66 o 
   8   1   4      213.83      212.55      3.42 o 
   9   1   4      363.20      362.76      4.41 o 
  10   1   4      179.49      157.81      3.49 o 
  11   1   4     1075.83     1031.62      8.18 o 
  12   1   4      509.83      455.07      6.26 o 
  13   1   4      174.84      171.85      4.53 o 
  14   1   4      140.13      138.84      4.06 o 
  15   1   4        2.98        8.04      4.48 o 
  16   1   4      174.61      204.05      6.78 o 
  17   1   4       22.26       21.83      5.02 o 
   0   2   4       26.86       24.63      2.60 o 
   1   2   4     2992.18     2895.33      7.95 o 
   2   2   4      824.98      783.32      4.99 o 
   3   2   4     1826.53     1854.68      7.88 o 
   4   2   4       60.75       60.15      1.95 o 
   5   2   4      256.14      218.80      2.92 o 
   6   2   4     2007.04     2295.74      9.02 o 
   7   2   4      442.77      465.52      4.92 o 
   8   2   4        8.69       10.86      2.12 o 
   9   2   4     1343.16     1326.10      8.44 o 
  10   2   4      371.93      322.04      4.83 o 
  11   2   4       66.26       67.24      3.36 o 
  12   2   4      463.12      427.92      5.99 o 
  13   2   4     2619.03     2458.85     13.65 o 
  14   2   4       24.35       18.16      3.10 o 
  15   2   4       16.90       13.80      3.72 o 
  16   2   4       25.95       43.33      6.32 o 
  17   2   4      103.99      120.23      8.66 o 
   0   3   4      108.86      116.72      4.18 o 
   1   3   4     4071.57     3956.00     10.24 o 
   2   3   4      922.67      884.57      4.17 o 
   3   3   4     1417.44     1348.87      5.50 o 
   4   3   4      570.53      526.86      4.04 o 
   5   3   4      101.02      114.64      2.34 o 
   6   3   4      380.32      344.47      3.90 o 
   7   3   4     1411.50     1421.40      8.07 o 
   8   3   4      510.23      524.61      5.31 o 
   9   3   4     1023.84     1075.38      7.69 o 
  10   3   4      446.38      435.55      5.27 o 
  11   3   4      351.03      346.05      5.56 o 
  12   3   4      691.67      679.20      7.30 o 
  13   3   4      165.67      160.64      4.53 o 
  14   3   4       13.96       10.05      3.28 o 
  15   3   4        9.99       12.55      4.22 o 
  16   3   4      139.94      156.08      6.60 o 
   0   4   4     9551.16     8542.65     38.66 o 
   1   4   4     1043.10     1003.76      5.36 o 
   2   4   4      436.17      421.28      3.82 o 
   3   4   4     1227.11     1196.32      5.64 o 
   4   4   4     3304.21     3239.12     10.43 o 
   5   4   4      100.15      112.36      2.51 o 
   6   4   4      896.22      892.64      5.80 o 
   7   4   4      642.20      617.07      4.92 o 
   8   4   4      795.40      769.80      6.27 o 
   9   4   4      388.43      380.83      4.90 o 
  10   4   4      538.24      511.04      5.69 o 
  11   4   4     1871.94     1787.88     10.80 o 
  12   4   4      906.59      847.45      8.16 o 
  13   4   4      203.06      188.39      4.61 o 
  14   4   4       71.10       62.24      3.57 o 
  15   4   4       87.55       99.75      5.31 o 
  16   4   4        9.18       15.48      5.97 o 
   0   5   4     1533.66     1460.32     10.73 o 
   1   5   4     7475.63     7407.21     19.67 o 
   2   5   4     1699.37     1559.79      7.70 o 
   3   5   4     1245.48     1270.96      7.43 o 
   4   5   4      577.01      567.93      5.27 o 
   5   5   4      177.75      175.55      3.16 o 
   6   5   4      177.85      186.56      3.26 o 
   7   5   4       88.17      110.63      2.73 o 
   8   5   4      234.14      221.54      3.78 o 
   9   5   4       37.78       39.78      2.48 o 
  10   5   4       10.53       20.18      2.72 o 
  11   5   4      533.17      519.33      6.83 o 
  12   5   4      153.51      139.94      5.09 o 
  13   5   4       60.77       72.03      4.37 o 
  14   5   4      164.44      171.04      5.98 o 
  15   5   4        4.88        4.00      4.81 o 
  16   5   4       39.86       52.17      7.66 o 
   0   6   4       50.49       43.64      3.80 o 
   1   6   4       13.97       20.61      2.39 o 
   2   6   4      105.87      102.00      2.95 o 
   3   6   4      379.26      376.95      4.70 o 
   4   6   4       67.08       74.15      2.49 o 
   5   6   4       61.98       69.34      2.90 o 
   6   6   4      126.54      163.08      3.33 o 
   7   6   4      126.97      132.84      3.44 o 
   8   6   4      325.10      316.25      4.27 o 
   9   6   4      707.44      671.02     10.76 o 
  10   6   4      327.75      304.59      5.79 o 
  11   6   4      296.43      254.76      5.09 o 
  12   6   4      540.54      506.32      9.36 o 
  13   6   4      380.13      351.55      7.80 o 
  14   6   4       27.25       32.06      7.16 o 
  15   6   4        9.89        4.28      5.22 o 
  16   6   4        4.75       25.93      6.82 o 
   0   7   4        7.79        5.30      4.05 o 
   1   7   4     3017.96     2925.18     13.35 o 
   2   7   4      255.64      284.07      4.57 o 
   3   7   4     1510.91     1462.90      9.31 o 
   4   7   4     1220.19     1175.22      8.65 o 
   5   7   4      328.29      347.81      5.06 o 
   6   7   4       44.81       37.99      2.63 o 
   7   7   4      561.99      516.53      5.92 o 
   8   7   4       37.22       38.94      2.84 o 
   9   7   4      615.40      621.67      7.74 o 
  10   7   4      386.69      369.42      5.59 o 
  11   7   4       56.93       56.81      4.45 o 
  12   7   4      143.51      176.96      6.77 o 
  13   7   4      260.05      265.95      8.64 o 
  14   7   4       24.58       15.78      5.71 o 
  15   7   4        0.50        2.07      6.27 o 
   0   8   4     1625.34     1525.18     18.87 o 
   1   8   4      210.24      234.83      5.17 o 
   2   8   4      491.87      526.03      6.15 o 
   3   8   4       23.59       24.97      2.48 o 
   4   8   4       12.04       22.97      2.19 o 
   5   8   4       25.70       16.53      2.25 o 
   6   8   4      156.28      146.12      3.80 o 
   7   8   4      107.43      111.13      3.35 o 
   8   8   4      113.26      117.68      4.25 o 
   9   8   4      308.94      306.47      6.37 o 
  10   8   4      214.05      218.93      5.34 o 
  11   8   4      457.04      428.03      6.81 o 
  12   8   4      457.32      465.15     10.39 o 
  13   8   4      166.18      163.71      8.11 o 
  14   8   4       11.07        1.36      5.73 o 
  15   8   4       53.31       50.20      6.97 o 
   0   9   4     1481.29     1514.50     17.99 o 
   1   9   4     1534.07     1533.75     12.43 o 
   2   9   4      866.08      889.71      8.45 o 
   3   9   4       89.18       92.65      3.39 o 
   4   9   4      365.73      361.64      5.24 o 
   5   9   4       90.34       81.14      2.84 o 
   6   9   4       65.81       69.13      3.33 o 
   7   9   4      429.15      411.80      6.58 o 
   8   9   4       28.36       25.01      3.24 o 
   9   9   4      272.39      270.46      6.64 o 
  10   9   4      157.19      154.81      5.51 o 
  11   9   4      226.00      234.47      6.54 o 
  12   9   4       64.99       59.90      6.41 o 
  13   9   4       48.35       56.48      6.38 o 
  14   9   4       53.09       52.49      6.91 o 
   0  10   4      125.31      126.54      6.89 o 
   1  10   4       11.89       21.10      3.35 o 
   2  10   4       81.87       87.56      3.68 o 
   3  10   4      106.24      115.58      4.16 o 
   4  10   4      204.13      197.46      4.66 o 
   5  10   4       38.86       43.40      2.94 o 
   6  10   4       60.67       58.35      3.66 o 
   7  10   4      209.15      213.14      5.47 o 
   8  10   4       24.59       29.44      3.98 o 
   9  10   4      307.47      329.80      8.18 o 
  10  10   4      299.72      276.77      8.96 o 
  11  10   4       66.50       60.31      6.99 o 
  12  10   4       19.97       26.61      5.96 o 
  13  10   4        7.86        8.50      5.90 o 
  14  10   4       32.38       17.20      7.21 o 
   0  11   4        2.71        2.93      6.08 o 
   1  11   4      787.15      773.52     11.50 o 
   2  11   4      566.07      595.77      8.52 o 
   3  11   4        8.49       12.47      3.55 o 
   4  11   4      347.87      328.52      6.75 o 
   5  11   4       68.96       71.27      3.57 o 
   6  11   4      122.40      118.06      3.98 o 
   7  11   4      143.29      136.97      5.20 o 
   8  11   4       51.62       57.22      4.63 o 
   9  11   4      175.29      151.61      6.31 o 
  10  11   4       29.07       39.92      5.28 o 
  11  11   4      117.67      120.05      7.86 o 
  12  11   4       55.82       46.60      7.53 o 
  13  11   4       50.06       72.84      7.39 o 
   0  12   4      383.71      336.10     13.64 o 
   1  12   4       86.23      103.90      6.19 o 
   2  12   4      274.88      273.64      7.55 o 
   3  12   4        2.08        5.28      4.22 o 
   4  12   4       44.48       50.14      4.67 o 
   5  12   4       74.34       78.83      3.96 o 
   6  12   4       59.18       48.65      3.06 o 
   7  12   4        9.78        7.35      3.74 o 
   8  12   4        8.08        6.88      3.16 o 
   9  12   4       47.07       49.20      6.39 o 
  10  12   4       44.99       56.58      5.98 o 
  11  12   4       37.72       52.04      7.21 o 
  12  12   4       42.20       48.65      7.18 o 
   0  13   4      254.73      253.35     14.92 o 
   1  13   4       73.55       60.19      6.22 o 
   2  13   4      331.09      313.81      8.75 o 
   3  13   4       58.59       50.59      5.37 o 
   4  13   4       31.61       42.57      5.24 o 
   5  13   4       18.74       22.19      3.85 o 
   6  13   4       14.83        7.04      2.87 o 
   7  13   4      238.93      230.18      8.43 o 
   8  13   4       15.43       20.63      5.97 o 
   9  13   4      171.90      179.74      8.90 o 
  10  13   4       99.06       84.18      7.62 o 
  11  13   4       75.42       68.90      7.73 o 
   0  14   4       53.11       38.36     10.31 o 
   1  14   4       78.31       77.13      7.36 o 
   2  14   4       40.22       32.71      5.22 o 
   3  14   4       34.42       40.39      5.74 o 
   4  14   4       97.34       98.85      6.13 o 
   5  14   4       29.00       30.10      6.35 o 
   6  14   4        5.14        8.17      5.50 o 
   7  14   4       40.16       42.73      6.35 o 
   8  14   4       28.09       23.84      6.35 o 
   9  14   4       73.80       61.09      7.00 o 
  10  14   4        8.92       17.87      7.53 o 
   0  15   4        3.79        1.82      9.75 o 
   1  15   4      125.43      136.87      8.73 o 
   2  15   4      115.57      113.80      6.92 o 
   3  15   4       30.79       33.71      5.50 o 
   4  15   4       18.16        9.96      5.32 o 
   5  15   4       39.06       23.53      6.21 o 
   6  15   4       13.27       -0.73      6.00 o 
   7  15   4       52.39       47.50      6.66 o 
   8  15   4       33.15       34.32      7.00 o 
   9  15   4       70.91       73.90      8.49 o 
   0  16   4        6.25       11.52      8.65 o 
   1  16   4       16.86       22.99      6.78 o 
   2  16   4       26.12       15.57      5.66 o 
   3  16   4       50.44       47.71      6.07 o 
   4  16   4       23.07       21.54      6.18 o 
   5  16   4       10.15        7.91      6.29 o 
   6  16   4        9.04       12.28      6.35 o 
   7  16   4       10.64        7.15      6.74 o 
   0  17   4        0.67       -9.76      9.76 o 
   1  17   4        5.83        4.97      6.60 o 
   2  17   4       25.43       12.67      5.90 o 
   3  17   4       21.31       12.78      6.04 o 
   4  17   4        3.54       11.00      6.51 o 
   1   0   5        1.11        6.34      2.28 o 
   2   0   5     1427.02     1276.85      6.99 o 
   3   0   5      266.69      280.11      4.46 o 
   4   0   5        6.72        8.78      4.26 o 
   5   0   5      231.39      253.44      4.08 o 
   6   0   5      480.16      437.67      5.63 o 
   7   0   5       80.13       70.03      2.75 o 
   8   0   5       74.55       73.01      3.40 o 
   9   0   5      152.81      163.45      4.49 o 
  10   0   5     2085.54     2161.82     14.26 o 
  11   0   5       81.44       92.63      4.92 o 
  12   0   5       67.92       72.72      5.29 o 
  13   0   5     1464.31     1475.49     18.21 o 
  14   0   5       18.46       14.62      5.04 o 
  15   0   5       54.81       52.23      6.94 o 
  16   0   5        6.23       10.98      6.34 o 
   0   1   5       45.25       51.03      2.43 o 
   1   1   5      616.03      560.38      3.83 o 
   2   1   5     1800.95     1714.36      7.40 o 
   3   1   5      804.60      819.82      4.81 o 
   4   1   5       38.03       46.77      2.07 o 
   5   1   5       18.66       21.05      1.58 o 
   6   1   5      128.38      121.47      2.53 o 
   7   1   5      180.38      128.02      2.74 o 
   8   1   5       35.81       33.49      2.02 o 
   9   1   5       59.87       62.35      2.47 o 
  10   1   5     3184.12     3296.67     12.94 o 
  11   1   5      267.30      263.12      4.54 o 
  12   1   5      930.16      911.09      8.28 o 
  13   1   5       56.54       76.26      3.48 o 
  14   1   5       36.55       38.90      4.27 o 
  15   1   5       22.00       24.74      4.57 o 
  16   1   5       53.06       49.47      4.93 o 
   0   2   5     1449.71     1377.94      8.26 o 
   1   2   5      304.57      296.77      2.79 o 
   2   2   5      885.68      767.15      4.57 o 
   3   2   5       41.95       57.04      1.93 o 
   4   2   5       69.02       59.49      1.99 o 
   5   2   5        7.40        5.99      1.95 o 
   6   2   5       14.72       18.96      1.67 o 
   7   2   5      637.25      601.79      5.32 o 
   8   2   5       37.00       37.99      2.33 o 
   9   2   5      117.78      116.39      3.22 o 
  10   2   5      585.56      592.86      6.20 o 
  11   2   5     1243.46     1242.89      9.77 o 
  12   2   5      251.29      267.64      5.17 o 
  13   2   5      413.36      355.56      5.82 o 
  14   2   5        8.23        5.59      3.12 o 
  15   2   5        3.98        9.15      3.80 o 
  16   2   5       12.33       18.06      5.29 o 
   0   3   5     3020.94     3015.15     12.44 o 
   1   3   5     1923.06     1821.90      6.92 o 
   2   3   5      749.61      620.82      4.01 o 
   3   3   5     1541.43     1528.64      6.01 o 
   4   3   5       67.11       75.35      2.14 o 
   5   3   5      422.69      456.80      3.72 o 
   6   3   5      102.82      111.24      2.37 o 
   7   3   5      200.31      154.42      2.93 o 
   8   3   5      337.03      343.21      4.33 o 
   9   3   5      458.36      439.59      5.16 o 
  10   3   5      830.82      852.27      7.61 o 
  11   3   5      487.05      471.43      6.12 o 
  12   3   5      880.68      915.87      8.53 o 
  13   3   5      236.15      244.84      5.12 o 
  14   3   5       10.45        7.16      3.07 o 
  15   3   5        5.11        6.49      4.14 o 
  16   3   5       39.31       36.39      5.98 o 
   0   4   5        4.31       -2.88      2.88 o 
   1   4   5     1628.83     1672.98      7.18 o 
   2   4   5     1014.28     1077.73      5.26 o 
   3   4   5      183.24      201.90      2.58 o 
   4   4   5     1353.39     1341.64      6.24 o 
   5   4   5      197.45      199.04      2.81 o 
   6   4   5      284.21      279.41      3.15 o 
   7   4   5      155.64      172.19      3.01 o 
   8   4   5      301.16      318.23      3.78 o 
   9   4   5      481.02      465.73      5.22 o 
  10   4   5      252.99      251.99      4.10 o 
  11   4   5      208.41      208.33      4.06 o 
  12   4   5       20.98       24.68      2.80 o 
  13   4   5      828.91      812.42      8.10 o 
  14   4   5       86.65       76.21      3.57 o 
  15   4   5        4.61        6.11      3.79 o 
  16   4   5        1.73       -4.72      5.26 o 
   0   5   5        1.52        3.03      3.00 o 
   1   5   5     1295.33     1308.87      6.48 o 
   2   5   5     1657.09     1599.24      8.02 o 
   3   5   5      209.86      204.38      3.01 o 
   4   5   5      119.41      126.81      2.71 o 
   5   5   5      729.13      754.18      5.82 o 
   6   5   5      327.00      330.42      4.72 o 
   7   5   5      330.01      336.20      4.11 o 
   8   5   5        5.98        8.16      1.77 o 
   9   5   5      143.90      143.77      3.63 o 
  10   5   5     2007.08     2046.89     11.93 o 
  11   5   5      153.61      149.39      4.17 o 
  12   5   5      216.26      202.56      5.03 o 
  13   5   5        8.23       11.17      3.35 o 
  14   5   5       12.76        4.17      3.87 o 
  15   5   5       33.36       27.91      4.98 o 
  16   5   5       88.69      105.68      8.12 o 
   0   6   5      182.28      195.10      5.08 o 
   1   6   5      426.49      428.76      4.51 o 
   2   6   5      185.45      163.89      3.05 o 
   3   6   5     1446.16     1466.61      8.47 o 
   4   6   5      250.40      299.12      4.10 o 
   5   6   5       86.35       85.90      2.83 o 
   6   6   5      107.55      133.79      3.17 o 
   7   6   5     1131.13     1148.52      7.59 o 
   8   6   5      326.47      297.65      4.21 o 
   9   6   5      573.91      560.20      6.88 o 
  10   6   5      155.19      178.62      4.75 o 
  11   6   5      175.90      172.69      4.57 o 
  12   6   5      585.72      542.30      8.13 o 
  13   6   5      309.19      289.85      7.67 o 
  14   6   5        2.12       -3.64      5.03 o 
  15   6   5        3.45        3.85      5.81 o 
   0   7   5     1091.38     1166.70     11.35 o 
   1   7   5      951.96      965.88      7.12 o 
   2   7   5      174.77      184.76      3.52 o 
   3   7   5     2089.96     2076.66     10.72 o 
   4   7   5       86.10       95.24      3.03 o 
   5   7   5      427.90      445.36      5.57 o 
   6   7   5      268.86      273.27      4.40 o 
   7   7   5      226.57      227.75      4.13 o 
   8   7   5      288.29      283.67      5.12 o 
   9   7   5      746.88      717.26     10.06 o 
  10   7   5      213.52      226.62      6.06 o 
  11   7   5       88.98       91.15      4.94 o 
  12   7   5      201.87      206.46      6.94 o 
  13   7   5       15.22       11.01      5.25 o 
  14   7   5       22.26       23.73      6.26 o 
  15   7   5        6.19        1.69      6.28 o 
   0   8   5       78.50       95.03      4.58 o 
   1   8   5      693.66      681.01      6.67 o 
   2   8   5       50.56       53.43      2.79 o 
   3   8   5      225.24      213.10      4.00 o 
   4   8   5      475.78      497.41      5.45 o 
   5   8   5       18.68       27.66      2.08 o 
   6   8   5      306.74      315.83      5.16 o 
   7   8   5       47.97       42.70      2.73 o 
   8   8   5      118.70      123.21      4.21 o 
   9   8   5      162.24      165.07      4.76 o 
  10   8   5      216.38      197.29      4.57 o 
  11   8   5        0.99        1.28      4.33 o 
  12   8   5      147.99      149.89      7.75 o 
  13   8   5      153.74      143.76      7.61 o 
  14   8   5       38.47       28.77      6.72 o 
  15   8   5       15.95       24.04      6.67 o 
   0   9   5       39.47       36.75      4.44 o 
   1   9   5      241.96      252.65      4.82 o 
   2   9   5       85.18       78.59      3.24 o 
   3   9   5        0.81        2.89      2.41 o 
   4   9   5       62.27       68.94      2.95 o 
   5   9   5      232.83      222.97      4.18 o 
   6   9   5      266.79      289.27      5.74 o 
   7   9   5      189.54      202.81      4.89 o 
   8   9   5       79.33       89.69      4.00 o 
   9   9   5       90.71       87.14      4.41 o 
  10   9   5      243.93      231.76      5.44 o 
  11   9   5       17.02        8.05      5.23 o 
  12   9   5       57.42       60.28      6.52 o 
  13   9   5       10.42        5.41      5.70 o 
  14   9   5       15.27       10.93      6.51 o 
   0  10   5      135.71      138.52      6.29 o 
   1  10   5       40.19       43.97      3.30 o 
   2  10   5       79.70       79.37      3.57 o 
   3  10   5      761.08      704.61      8.03 o 
   4  10   5      105.55      117.21      3.90 o 
   5  10   5       20.33       17.84      2.72 o 
   6  10   5       79.19       85.92      4.41 o 
   7  10   5       30.74       21.61      3.50 o 
   8  10   5      326.34      325.83      6.31 o 
   9  10   5      199.89      184.22      6.26 o 
  10  10   5      116.49      120.20      5.45 o 
  11  10   5      189.02      168.33      8.43 o 
  12  10   5      179.87      176.20      8.74 o 
  13  10   5        0.69        3.56      6.54 o 
   0  11   5       73.87       86.84      7.55 o 
   1  11   5      448.84      465.81      8.23 o 
   2  11   5      135.22      149.42      4.88 o 
   3  11   5      264.24      267.58      6.61 o 
   4  11   5       26.76       23.57      3.36 o 
   5  11   5        3.79        7.02      2.82 o 
   6  11   5        7.46        8.77      2.28 o 
   7  11   5      187.22      183.01      5.84 o 
   8  11   5       50.96       51.22      4.01 o 
   9  11   5      101.94      103.65      5.54 o 
  10  11   5      185.16      181.38      7.39 o 
  11  11   5        0.67       11.96      6.54 o 
  12  11   5        0.19       11.15      5.73 o 
  13  11   5       28.11       29.49      7.40 o 
   0  12   5        5.62        1.13      7.48 o 
   1  12   5      265.67      241.92      7.29 o 
   2  12   5      101.06      100.46      5.07 o 
   3  12   5       17.83       29.26      3.96 o 
   4  12   5       58.42       57.92      4.40 o 
   5  12   5       50.82       42.58      3.67 o 
   6  12   5       69.46       67.01      3.38 o 
   7  12   5       77.32       81.62      5.02 o 
   8  12   5       25.28       21.88      4.53 o 
   9  12   5      117.72      119.28      6.67 o 
  10  12   5       44.97       42.49      6.27 o 
  11  12   5       66.13       75.61      7.43 o 
  12  12   5       77.02       98.75      9.03 o 
   0  13   5        3.18        3.90      8.17 o 
   1  13   5       36.12       37.19      5.25 o 
   2  13   5       11.86       16.85      4.64 o 
   3  13   5       64.98       54.42      5.04 o 
   4  13   5        8.39        6.50      4.06 o 
   5  13   5        0.61        0.58      3.42 o 
   6  13   5      123.23      123.35      4.48 o 
   7  13   5       10.51        9.58      5.36 o 
   8  13   5       47.15       48.11      6.10 o 
   9  13   5       63.38       61.56      6.11 o 
  10  13   5        0.35        6.60      6.03 o 
  11  13   5       14.78       30.68      7.38 o 
   0  14   5       16.06       14.82      9.69 o 
   1  14   5      168.80      181.80      7.89 o 
   2  14   5       10.65        9.97      4.74 o 
   3  14   5      175.92      159.97      8.17 o 
   4  14   5       54.25       54.99      5.13 o 
   5  14   5       11.44       15.14      4.29 o 
   6  14   5      106.15      116.78      7.57 o 
   7  14   5       24.39       16.48      5.85 o 
   8  14   5        4.71        7.94      5.88 o 
   9  14   5       95.12       91.78      8.08 o 
  10  14   5       74.59       75.63      9.24 o 
   0  15   5        6.04       12.52      7.88 o 
   1  15   5       22.10       13.44      5.22 o 
   2  15   5       12.88       17.74      5.48 o 
   3  15   5       18.04       13.62      5.09 o 
   4  15   5        5.95       -0.34      4.38 o 
   5  15   5        0.99       -0.74      5.91 o 
   6  15   5       19.22       19.22      5.85 o 
   7  15   5       21.64       16.77      6.30 o 
   8  15   5        0.63       -5.97      5.97 o 
   0  16   5        1.28       -5.21      8.17 o 
   1  16   5       89.84       84.40      7.18 o 
   2  16   5       15.52       12.65      5.70 o 
   3  16   5        7.82       14.45      5.03 o 
   4  16   5       11.05       24.48      6.15 o 
   5  16   5       49.12       39.22      8.23 o 
   6  16   5       17.37       11.51      6.10 o 
   0  17   5        0.13       -1.23      9.02 o 
   1  17   5        5.53        5.39      6.72 o 
   2  17   5       34.03       29.15      6.60 o 
   3  17   5       20.48       18.36      6.57 o 
   0   0   6      431.88      411.85      7.29 o 
   1   0   6     6591.84     6738.00     23.94 o 
   2   0   6      925.51     1006.20      7.14 o 
   3   0   6      840.29      884.23      7.55 o 
   4   0   6       49.63       46.82      2.84 o 
   5   0   6      196.61      199.02      4.19 o 
   6   0   6        8.80       16.67      1.94 o 
   7   0   6      138.55      130.87      3.70 o 
   8   0   6       25.61       21.87      1.81 o 
   9   0   6     1153.50     1114.58     11.29 o 
  10   0   6      154.24      165.83      5.59 o 
  11   0   6       11.22       12.09      4.39 o 
  12   0   6        4.63       19.30      4.83 o 
  13   0   6      954.71      916.13     14.93 o 
  14   0   6        0.34       -2.09      6.01 o 
  15   0   6        0.03       -6.62      6.62 o 
  16   0   6        0.11       -7.48      8.08 o 
   0   1   6       27.94       23.43      2.15 o 
   1   1   6     4644.43     4881.56     10.01 o 
   2   1   6       53.42       57.95      1.69 o 
   3   1   6      209.89      203.18      3.01 o 
   4   1   6      454.51      476.47      4.32 o 
   5   1   6      709.91      750.10      5.37 o 
   6   1   6      270.72      272.30      3.27 o 
   7   1   6      776.16      796.04      6.27 o 
   8   1   6      131.67      125.66      2.78 o 
   9   1   6      221.65      218.22      3.57 o 
  10   1   6      264.30      263.12      4.24 o 
  11   1   6      340.76      335.99      4.87 o 
  12   1   6     1482.80     1431.24     11.22 o 
  13   1   6      209.23      208.64      5.95 o 
  14   1   6       32.02       41.57      4.74 o 
  15   1   6        4.64        4.10      4.49 o 
  16   1   6       31.05       43.34      5.76 o 
   0   2   6     6194.33     5611.28     17.23 o 
   1   2   6     3713.08     3764.19     10.61 o 
   2   2   6     2030.57     2105.59      7.35 o 
   3   2   6     1863.44     1936.76      7.14 o 
   4   2   6     4380.98     4764.82     13.57 o 
   5   2   6       72.24       86.56      2.51 o 
   6   2   6     1444.39     1487.21      8.86 o 
   7   2   6     1820.10     1897.82      9.02 o 
   8   2   6       61.87       77.90      2.48 o 
   9   2   6      187.22      184.19      3.52 o 
  10   2   6      277.24      275.95      4.71 o 
  11   2   6     2551.00     2505.68     14.17 o 
  12   2   6     1040.14     1005.62      9.48 o 
  13   2   6       21.49       21.43      2.96 o 
  14   2   6        1.97        0.75      2.94 o 
  15   2   6       92.82      115.32      5.36 o 
  16   2   6        1.04       10.53      5.38 o 
   0   3   6       39.26       37.95      2.71 o 
   1   3   6     3357.01     3452.80      8.82 o 
   2   3   6      807.03      797.96      4.68 o 
   3   3   6      314.25      330.66      3.49 o 
   4   3   6     1047.46     1131.18      6.42 o 
   5   3   6      297.51      309.83      3.68 o 
   6   3   6      205.84      246.46      3.67 o 
   7   3   6     1058.80     1039.41      6.56 o 
   8   3   6      165.97      177.38      3.31 o 
   9   3   6       89.42       75.65      2.71 o 
  10   3   6      424.99      440.32      5.57 o 
  11   3   6      800.05      824.24      8.00 o 
  12   3   6      438.08      448.04      6.41 o 
  13   3   6       33.00       30.81      3.90 o 
  14   3   6      112.04      131.59      4.57 o 
  15   3   6       10.33       18.25      4.45 o 
  16   3   6       26.18       35.92      5.70 o 
   0   4   6      338.33      348.05      5.25 o 
   1   4   6     1062.62     1115.03      6.27 o 
   2   4   6      704.87      721.51      4.72 o 
   3   4   6      972.88      994.78      5.14 o 
   4   4   6     5635.61     5933.89     14.15 o 
   5   4   6     1701.22     1669.90      6.92 o 
   6   4   6      216.37      208.71      2.88 o 
   7   4   6       65.01       65.92      2.16 o 
   8   4   6      727.93      679.63      5.17 o 
   9   4   6      740.29      754.55      6.12 o 
  10   4   6      324.41      357.28      5.01 o 
  11   4   6       99.68       97.81      3.34 o 
  12   4   6      171.72      175.64      4.23 o 
  13   4   6      205.41      208.91      4.75 o 
  14   4   6       60.60       67.32      4.39 o 
  15   4   6        8.30       10.87      4.56 o 
  16   4   6       12.03        4.91      7.21 o 
   0   5   6      272.49      327.26      5.88 o 
   1   5   6     1447.82     1468.88      7.59 o 
   2   5   6       64.85       67.46      2.22 o 
   3   5   6     1856.09     1962.52      7.97 o 
   4   5   6      348.32      369.16      4.12 o 
   5   5   6      863.02      891.45      6.56 o 
   6   5   6      438.13      467.58      4.58 o 
   7   5   6      325.38      336.53      3.97 o 
   8   5   6       62.30       82.34      2.59 o 
   9   5   6      540.52      510.19      6.17 o 
  10   5   6      111.22      108.48      3.53 o 
  11   5   6       10.13       10.88      2.70 o 
  12   5   6      980.51      952.47      9.48 o 
  13   5   6       95.74       84.38      4.69 o 
  14   5   6       31.50       34.17      4.73 o 
  15   5   6       37.68       51.72      6.74 o 
   0   6   6      359.07      381.05      5.80 o 
   1   6   6       49.81       45.10      1.99 o 
   2   6   6      889.84      912.46      6.47 o 
   3   6   6     1033.21     1050.00      6.72 o 
   4   6   6      819.98      868.25      6.25 o 
   5   6   6      840.85      899.09      7.28 o 
   6   6   6     1674.13     1853.40      9.76 o 
   7   6   6      167.34      171.02      3.25 o 
   8   6   6       17.84       14.13      1.71 o 
   9   6   6       77.59       96.89      3.10 o 
  10   6   6      125.19      124.43      4.05 o 
  11   6   6      252.53      249.04      5.42 o 
  12   6   6      109.16      105.08      4.85 o 
  13   6   6      108.12       88.46      5.24 o 
  14   6   6        8.15       15.43      8.25 o 
  15   6   6       51.59       55.03      9.35 o 
   0   7   6      579.38      571.14      8.40 o 
   1   7   6     1888.71     1869.33      9.30 o 
   2   7   6      351.19      325.36      4.15 o 
   3   7   6      179.88      203.86      3.67 o 
   4   7   6      974.88     1061.57      7.12 o 
   5   7   6      251.19      266.08      4.28 o 
   6   7   6       37.12       33.71      2.42 o 
   7   7   6      393.37      384.50      5.25 o 
   8   7   6        9.65       10.98      2.24 o 
   9   7   6       29.71       32.57      2.54 o 
  10   7   6      121.05      138.34      4.47 o 
  11   7   6      262.13      252.68      5.75 o 
  12   7   6      320.49      305.81      8.85 o 
  13   7   6        5.63       -1.28      5.55 o 
  14   7   6      108.79      132.76      8.88 o 
  15   7   6        7.82       24.50      6.39 o 
   0   8   6       15.77       11.66      3.72 o 
   1   8   6      723.37      712.70      6.60 o 
   2   8   6     1885.75     1951.78     10.08 o 
   3   8   6      687.99      715.11      6.54 o 
   4   8   6      925.44      986.27      7.57 o 
   5   8   6      880.70      873.29      6.80 o 
   6   8   6        8.40        3.94      2.43 o 
   7   8   6       92.76       89.45      3.71 o 
   8   8   6       88.73       87.41      3.46 o 
   9   8   6      427.80      427.04      6.87 o 
  10   8   6        2.75        1.29      3.74 o 
  11   8   6      262.09      272.08      7.61 o 
  12   8   6       26.13       25.63      5.26 o 
  13   8   6       30.81       32.31      6.44 o 
  14   8   6       71.00       74.42      7.84 o 
   0   9   6       65.60       78.74      4.80 o 
   1   9   6      178.01      196.94      4.20 o 
   2   9   6      117.68      134.04      3.53 o 
   3   9   6      461.73      470.64      5.78 o 
   4   9   6       25.89       28.11      2.53 o 
   5   9   6      368.03      380.80      5.38 o 
   6   9   6       32.82       32.09      3.03 o 
   7   9   6      187.32      192.70      5.10 o 
   8   9   6       53.04       50.55      3.52 o 
   9   9   6      138.15      146.33      5.03 o 
  10   9   6       80.37       80.47      4.21 o 
  11   9   6       29.94       31.09      5.33 o 
  12   9   6      286.90      274.21      9.66 o 
  13   9   6       22.41       29.13      6.97 o 
  14   9   6        9.23       18.08      6.42 o 
   0  10   6      394.38      392.33      8.86 o 
   1  10   6      425.60      439.13      6.53 o 
   2  10   6       93.83      100.69      3.71 o 
   3  10   6      255.63      267.84      5.22 o 
   4  10   6       42.34       47.88      3.09 o 
   5  10   6      259.24      265.46      5.42 o 
   6  10   6       55.17       57.82      3.94 o 
   7  10   6      134.98      124.65      4.41 o 
   8  10   6       28.64       29.25      3.44 o 
   9  10   6        1.43        1.70      3.60 o 
  10  10   6       11.39       12.77      4.05 o 
  11  10   6        1.44        4.17      5.45 o 
  12  10   6       83.00       90.44      8.15 o 
  13  10   6       84.99       84.23      7.91 o 
   0  11   6       36.93       36.64      5.88 o 
   1  11   6      804.20      775.28      9.64 o 
   2  11   6       74.08       84.80      4.20 o 
   3  11   6      209.59      213.70      5.49 o 
   4  11   6       55.05       51.92      3.54 o 
   5  11   6       26.36       23.62      3.06 o 
   6  11   6       89.09       83.38      4.47 o 
   7  11   6       54.63       47.78      3.90 o 
   8  11   6       27.69       30.22      3.66 o 
   9  11   6      129.41      151.91      6.41 o 
  10  11   6       54.76       65.31      6.27 o 
  11  11   6        9.60        9.37      6.63 o 
  12  11   6      185.17      200.70     10.92 o 
   0  12   6       42.41       40.01      6.61 o 
   1  12   6      451.75      465.76      8.70 o 
   2  12   6      386.55      388.55      7.80 o 
   3  12   6       70.64       76.84      4.51 o 
   4  12   6       19.47       17.10      3.37 o 
   5  12   6      188.17      186.55      5.36 o 
   6  12   6       61.72       54.04      3.58 o 
   7  12   6       48.38       56.05      6.02 o 
   8  12   6       13.72       16.81      4.43 o 
   9  12   6       47.09       36.83      5.47 o 
  10  12   6       62.51       63.54      6.82 o 
  11  12   6       65.02       68.94      8.06 o 
   0  13   6        8.60       14.55      7.17 o 
   1  13   6        0.02       -0.40      4.54 o 
   2  13   6        1.30        4.05      4.41 o 
   3  13   6       55.63       55.09      4.77 o 
   4  13   6        4.01       10.66      3.65 o 
   5  13   6       13.26       21.63      3.51 o 
   6  13   6       64.23       77.36      4.99 o 
   7  13   6       29.13       40.63      5.74 o 
   8  13   6       32.47       38.04      5.69 o 
   9  13   6        5.07       13.34      5.80 o 
  10  13   6       16.88       22.94      6.92 o 
   0  14   6        3.30        5.67      6.36 o 
   1  14   6      120.73      123.86      6.47 o 
   2  14   6       77.87       83.61      6.10 o 
   3  14   6       75.15       64.18      5.52 o 
   4  14   6       39.54       50.29      4.60 o 
   5  14   6       28.01       34.46      5.14 o 
   6  14   6       79.46       90.15      7.40 o 
   7  14   6        5.21        5.47      5.57 o 
   8  14   6       35.17       46.03      6.31 o 
   9  14   6       37.99       27.11      6.07 o 
   0  15   6       55.89       55.41      7.63 o 
   1  15   6      162.72      153.22      6.84 o 
   2  15   6        3.36       -1.19      4.99 o 
   3  15   6       13.24       11.73      5.01 o 
   4  15   6       43.48       49.45      5.84 o 
   5  15   6        5.40        4.75      5.45 o 
   6  15   6       26.75       32.41      6.32 o 
   7  15   6       38.82       40.90      6.34 o 
   8  15   6       29.75       41.95      7.59 o 
   0  16   6       15.60       17.72      6.69 o 
   1  16   6       65.56       54.56      5.75 o 
   2  16   6       22.92       16.31      5.43 o 
   3  16   6       16.33       18.37      5.78 o 
   4  16   6       16.43       15.07      6.59 o 
   5  16   6       10.44       12.28      6.77 o 
   0  17   6        0.96       -9.19      9.19 o 
   1  17   6        1.81       11.09      6.14 o 
   2  17   6        6.39        2.05      6.62 o 
   1   0   7       53.51       61.36      2.67 o 
   2   0   7     1713.49     1789.76     10.33 o 
   3   0   7      611.94      652.61      6.58 o 
   4   0   7    14636.10    15839.16     58.35 o 
   5   0   7      121.50      127.64      3.65 o 
   6   0   7     3214.78     3316.85     20.74 o 
   7   0   7      179.18      197.52      6.36 o 
   8   0   7      176.70      170.86      3.46 o 
   9   0   7        3.15        6.05      2.99 o 
  10   0   7       78.47       69.74      4.38 o 
  11   0   7       41.99       34.57      4.60 o 
  12   0   7       11.85       12.40      4.41 o 
  13   0   7       10.54       10.02      4.64 o 
  14   0   7       16.82       23.16      6.16 o 
  15   0   7        0.11       -6.10     10.48 o 
  16   0   7       54.26       74.83     10.44 o 
   0   1   7      506.83      514.78      4.90 o 
   1   1   7     7775.88     8613.61     18.83 o 
   2   1   7      442.44      491.87      3.69 o 
   3   1   7     8646.50     9323.98     16.58 o 
   4   1   7     6877.48     7466.48     19.48 o 
   5   1   7     1262.13     1328.45      7.34 o 
   6   1   7     4144.06     4493.90     15.36 o 
   7   1   7      460.20      480.63      4.66 o 
   8   1   7       28.92       22.48      2.20 o 
   9   1   7      820.29      771.34      6.40 o 
  10   1   7        6.93        6.79      2.13 o 
  11   1   7      144.67      138.96      4.53 o 
  12   1   7       21.55       26.97      3.45 o 
  13   1   7        7.13        7.67      3.63 o 
  14   1   7       67.24       80.08      5.61 o 
  15   1   7       20.96       31.13      4.98 o 
  16   1   7      227.79      264.98      9.38 o 
   0   2   7        8.48        4.41      2.05 o 
   1   2   7      217.37      227.35      2.75 o 
   2   2   7     1527.05     1557.27      6.31 o 
   3   2   7      379.84      387.78      3.90 o 
   4   2   7     7687.47     8251.56     20.86 o 
   5   2   7      552.25      587.59      4.78 o 
   6   2   7     3337.93     3625.56     14.06 o 
   7   2   7      131.24      128.50      3.20 o 
   8   2   7       45.03       37.04      1.95 o 
   9   2   7      445.85      428.91      5.06 o 
  10   2   7      243.51      232.54      4.20 o 
  11   2   7      429.16      416.76      5.80 o 
  12   2   7       58.10       58.27      3.24 o 
  13   2   7       46.00       51.48      3.39 o 
  14   2   7        7.03        9.69      3.95 o 
  15   2   7       85.78       98.19      5.89 o 
  16   2   7       11.27       20.46      5.71 o 
   0   3   7     3159.91     3360.23     13.63 o 
   1   3   7     8736.90     9405.14     15.14 o 
   2   3   7      818.38      848.01      4.88 o 
   3   3   7     4097.34     4213.06     11.68 o 
   4   3   7     4687.28     5127.03     13.14 o 
   5   3   7     1099.80     1276.84      7.40 o 
   6   3   7     1254.95     1426.65      7.56 o 
   7   3   7      180.83      185.12      3.58 o 
   8   3   7       21.04       21.23      1.87 o 
   9   3   7      370.56      341.07      4.22 o 
  10   3   7      501.63      488.61      5.64 o 
  11   3   7      170.51      163.46      4.19 o 
  12   3   7      294.01      273.20      5.35 o 
  13   3   7       15.15       22.53      3.32 o 
  14   3   7       69.68       63.39      4.29 o 
  15   3   7        0.68        2.46      4.64 o 
  16   3   7       83.52       95.46      7.37 o 
   0   4   7      666.56      638.20      7.10 o 
   1   4   7      240.20      235.40      3.09 o 
   2   4   7       15.22       26.84      1.81 o 
   3   4   7     1225.65     1277.91      6.81 o 
   4   4   7     2723.52     2980.32     10.28 o 
   5   4   7      449.29      474.00      4.04 o 
   6   4   7     1262.58     1372.16      7.69 o 
   7   4   7       80.96       72.59      2.29 o 
   8   4   7       38.13       37.83      1.80 o 
   9   4   7        0.19       -1.54      2.02 o 
  10   4   7      106.32      107.86      3.09 o 
  11   4   7      452.32      416.82      5.39 o 
  12   4   7       97.69       96.01      3.37 o 
  13   4   7      193.44      179.52      4.44 o 
  14   4   7        9.16       11.96      5.19 o 
  15   4   7       10.46       18.34      5.35 o 
   0   5   7      771.09      839.88      8.65 o 
   1   5   7      104.61      115.53      2.78 o 
   2   5   7     2164.67     2252.75      9.33 o 
   3   5   7     2060.24     2123.95      8.54 o 
   4   5   7     1132.50     1257.03      6.83 o 
   5   5   7      219.76      250.72      3.43 o 
   6   5   7      504.31      533.63      4.42 o 
   7   5   7      274.84      249.22      3.13 o 
   8   5   7      416.92      407.40      4.82 o 
   9   5   7      319.43      304.66      4.50 o 
  10   5   7       24.68       32.60      3.26 o 
  11   5   7      557.07      582.62      7.04 o 
  12   5   7       54.01       45.63      3.98 o 
  13   5   7       34.14       29.99      3.87 o 
  14   5   7      141.36      152.03      6.27 o 
  15   5   7       52.23       72.53      7.07 o 
   0   6   7      327.34      295.86      6.17 o 
   1   6   7     1181.29     1197.23      7.51 o 
   2   6   7     2758.91     2728.30     10.87 o 
   3   6   7        1.28        5.53      1.54 o 
   4   6   7     1197.97     1329.11      7.34 o 
   5   6   7      450.25      456.89      4.67 o 
   6   6   7       57.66       64.41      2.46 o 
   7   6   7       72.22       82.96      2.55 o 
   8   6   7       44.15       38.89      2.58 o 
   9   6   7      283.89      286.07      4.71 o 
  10   6   7      578.27      582.39      7.40 o 
  11   6   7      342.69      352.96      6.40 o 
  12   6   7       43.65       51.27      4.57 o 
  13   6   7      109.58      111.30      7.00 o 
  14   6   7        8.35        5.96      5.53 o 
  15   6   7        0.04        4.53      5.98 o 
   0   7   7      413.32      436.29      6.55 o 
   1   7   7      668.88      688.69      6.24 o 
   2   7   7       93.29       97.75      2.96 o 
   3   7   7      520.51      538.84      5.00 o 
   4   7   7       94.12      112.04      2.82 o 
   5   7   7       49.07       47.21      2.52 o 
   6   7   7       50.96       53.08      2.55 o 
   7   7   7        2.70        3.49      2.06 o 
   8   7   7      168.56      154.88      3.72 o 
   9   7   7      307.39      304.86      5.29 o 
  10   7   7      365.83      388.41      5.84 o 
  11   7   7      407.07      415.93      8.76 o 
  12   7   7      255.36      265.60      8.80 o 
  13   7   7       16.51       19.26      6.56 o 
  14   7   7       57.99       46.63      6.55 o 
   0   8   7      455.40      462.75      7.34 o 
   1   8   7      177.88      180.78      3.55 o 
   2   8   7      167.42      187.73      3.61 o 
   3   8   7      433.55      408.37      5.28 o 
   4   8   7      177.76      183.07      3.59 o 
   5   8   7       34.94       33.12      2.67 o 
   6   8   7      129.81      140.76      3.99 o 
   7   8   7      217.61      212.97      4.89 o 
   8   8   7      251.81      247.98      5.01 o 
   9   8   7      401.95      383.19      6.42 o 
  10   8   7      313.85      330.73      6.46 o 
  11   8   7      156.72      161.72      6.45 o 
  12   8   7      156.52      167.29      8.84 o 
  13   8   7       44.58       41.45      6.78 o 
  14   8   7       67.58       78.55      8.42 o 
   0   9   7        2.02        3.52      3.81 o 
   1   9   7      185.22      162.59      3.74 o 
   2   9   7       64.68       56.96      2.80 o 
   3   9   7      167.31      178.57      4.11 o 
   4   9   7       70.55       79.92      3.22 o 
   5   9   7      105.51      111.97      3.41 o 
   6   9   7      287.54      300.03      5.66 o 
   7   9   7      255.79      269.39      5.92 o 
   8   9   7      153.02      159.39      4.79 o 
   9   9   7       43.68       41.93      3.50 o 
  10   9   7       44.66       39.08      4.63 o 
  11   9   7      341.42      348.83     10.06 o 
  12   9   7       29.53       30.20      6.26 o 
  13   9   7       18.41       27.22      6.49 o 
   0  10   7      630.66      592.07     11.74 o 
   1  10   7      623.14      640.95      7.48 o 
   2  10   7      829.78      778.45      8.38 o 
   3  10   7       37.20       35.26      3.02 o 
   4  10   7       24.01       26.92      3.02 o 
   5  10   7      323.08      343.36      5.98 o 
   6  10   7      196.44      201.53      5.38 o 
   7  10   7      101.69       97.64      4.31 o 
   8  10   7       59.05       54.53      3.62 o 
   9  10   7      207.85      193.43      5.67 o 
  10  10   7      390.50      392.96     10.41 o 
  11  10   7       32.18       36.12      6.90 o 
  12  10   7        9.57        1.28      6.61 o 
  13  10   7       16.31       31.70      8.06 o 
   0  11   7      233.24      237.05      9.12 o 
   1  11   7        5.62       11.36      3.39 o 
   2  11   7        3.95        4.21      3.12 o 
   3  11   7      118.81      126.63      4.58 o 
   4  11   7      166.39      191.23      5.45 o 
   5  11   7       93.08      104.68      4.34 o 
   6  11   7       30.58       32.20      4.92 o 
   7  11   7       32.65       26.03      3.67 o 
   8  11   7       85.44       86.97      5.78 o 
   9  11   7      175.30      177.56      7.07 o 
  10  11   7       29.47       27.32      5.21 o 
  11  11   7      143.31      149.27      9.01 o 
  12  11   7       41.22       50.82      7.21 o 
   0  12   7       93.84       88.86      6.23 o 
   1  12   7      122.27      123.30      5.48 o 
   2  12   7       45.65       40.85      3.84 o 
   3  12   7      226.51      211.23      6.64 o 
   4  12   7       12.17       15.71      3.25 o 
   5  12   7      100.22       99.26      4.58 o 
   6  12   7       94.22       92.06      5.41 o 
   7  12   7      147.44      151.42      5.80 o 
   8  12   7      102.58      101.44      6.16 o 
   9  12   7      258.98      280.15     10.59 o 
  10  12   7       20.52       19.95      6.53 o 
  11  12   7       12.60       14.46      7.09 o 
   0  13   7       31.00       33.00      6.44 o 
   1  13   7       16.98       22.46      4.42 o 
   2  13   7       81.80       98.08      6.03 o 
   3  13   7       49.61       63.79      4.55 o 
   4  13   7       12.76       14.17      3.59 o 
   5  13   7       46.46       41.58      3.84 o 
   6  13   7       31.15       28.90      5.34 o 
   7  13   7       70.11       69.58      6.75 o 
   8  13   7       67.42       54.18      5.77 o 
   9  13   7        0.14       10.90      6.97 o 
  10  13   7        9.96        4.95      7.51 o 
   0  14   7      163.82      156.59      9.18 o 
   1  14   7       82.99       75.95      5.55 o 
   2  14   7      145.68      148.56      6.80 o 
   3  14   7       40.25       41.55      6.40 o 
   4  14   7        8.18        5.98      4.18 o 
   5  14   7      164.95      176.83      8.03 o 
   6  14   7        8.61       13.05      5.75 o 
   7  14   7       23.61       30.68      5.85 o 
   8  14   7        1.33       -3.01      6.10 o 
   9  14   7       51.96       52.45     11.48 o 
   0  15   7       48.36       55.72      7.40 o 
   1  15   7       64.20       61.27      5.59 o 
   2  15   7        6.26        7.50      4.95 o 
   3  15   7       48.26       39.11      5.27 o 
   4  15   7       26.14       38.76      6.35 o 
   5  15   7       16.30       18.13      6.41 o 
   6  15   7       15.88       13.06      6.24 o 
   7  15   7       10.39        9.00      5.82 o 
   0  16   7       11.75       16.93      8.93 o 
   1  16   7       88.24       80.77      7.09 o 
   2  16   7       17.36       20.37      6.55 o 
   3  16   7       20.38       25.73      6.27 o 
   4  16   7       24.20       18.53      7.80 o 
   0   0   8     3223.84     3316.61     19.40 o 
   1   0   8      464.83      491.28      4.89 o 
   2   0   8      328.73      318.85      5.20 o 
   3   0   8       85.51       82.50      3.19 o 
   4   0   8      259.15      280.58      4.11 o 
   5   0   8       11.17        1.47      2.50 o 
   6   0   8        2.61       -1.56      1.73 o 
   7   0   8     1936.95     1932.98     12.67 o 
   8   0   8     1417.58     1399.51     11.24 o 
   9   0   8       46.30       33.49      2.85 o 
  10   0   8      144.87      132.89      5.11 o 
  11   0   8      307.99      342.22      7.81 o 
  12   0   8     1074.63     1118.11     14.73 o 
  13   0   8        1.95       -0.98      4.96 o 
  14   0   8        0.05       -4.50      7.13 o 
  15   0   8        3.12       -5.97     10.30 o 
  16   0   8       12.79       24.99      8.92 o 
   0   1   8      128.70      127.71      2.92 o 
   1   1   8     1154.03     1219.01      5.55 o 
   2   1   8      104.74       95.81      2.13 o 
   3   1   8      534.22      547.10      4.02 o 
   4   1   8       32.15       38.04      1.83 o 
   5   1   8      152.52      144.79      2.58 o 
   6   1   8      257.37      275.91      3.53 o 
   7   1   8      801.80      803.28      6.03 o 
   8   1   8      116.89      109.76      2.37 o 
   9   1   8      157.91      162.63      3.32 o 
  10   1   8     1256.41     1207.88      9.42 o 
  11   1   8      761.00      741.06      8.91 o 
  12   1   8      420.27      435.03      7.72 o 
  13   1   8        1.34        1.14      4.62 o 
  14   1   8        4.32        3.80      4.65 o 
  15   1   8        0.86        1.28      5.11 o 
   0   2   8      225.37      228.18      3.76 o 
   1   2   8     2569.44     2634.71      8.70 o 
   2   2   8     2282.46     2298.89      8.02 o 
   3   2   8      573.51      558.93      4.33 o 
   4   2   8      379.36      402.21      4.25 o 
   5   2   8       10.55       15.62      1.65 o 
   6   2   8      879.18      994.26      6.20 o 
   7   2   8       88.82       96.67      2.65 o 
   8   2   8      101.18       98.16      3.24 o 
   9   2   8     1079.94     1106.03      8.88 o 
  10   2   8     2531.06     2526.34     13.99 o 
  11   2   8       35.46       43.30      3.45 o 
  12   2   8       58.75       75.52      3.34 o 
  13   2   8      109.82      120.18      4.17 o 
  14   2   8        8.71       11.30      4.63 o 
  15   2   8        8.21       12.99      5.27 o 
   0   3   8       65.68       82.71      3.14 o 
   1   3   8       16.02       11.87      1.54 o 
   2   3   8     1154.26     1186.77      6.22 o 
   3   3   8      188.39      188.90      2.94 o 
   4   3   8      200.54      193.72      2.97 o 
   5   3   8       48.32       57.94      2.20 o 
   6   3   8       95.44       93.83      2.52 o 
   7   3   8      409.99      401.46      4.29 o 
   8   3   8      654.26      633.82      6.39 o 
   9   3   8      619.12      591.52      6.75 o 
  10   3   8       74.68       80.51      3.59 o 
  11   3   8      170.21      185.03      4.64 o 
  12   3   8      772.16      788.53      8.73 o 
  13   3   8       47.35       51.09      4.75 o 
  14   3   8       38.43       33.69      4.64 o 
  15   3   8        9.70        1.83      4.99 o 
   0   4   8      224.23      222.47      4.46 o 
   1   4   8      118.13      108.86      2.34 o 
   2   4   8     1962.35     1963.22      7.89 o 
   3   4   8      754.05      763.21      5.27 o 
   4   4   8     2769.93     2829.26      9.75 o 
   5   4   8      342.39      318.77      3.97 o 
   6   4   8      157.67      160.57      3.31 o 
   7   4   8     1128.66     1160.10      8.00 o 
   8   4   8      991.35     1022.75      8.42 o 
   9   4   8       67.64       63.89      3.28 o 
  10   4   8      437.70      406.74      6.42 o 
  11   4   8      127.65      131.76      3.43 o 
  12   4   8      494.80      503.39      6.61 o 
  13   4   8       74.96       80.47      4.71 o 
  14   4   8       20.24       13.96      4.48 o 
  15   4   8        9.73        1.76      5.51 o 
   0   5   8     2111.27     2146.30     13.53 o 
   1   5   8     1307.99     1394.30      7.54 o 
   2   5   8      302.20      316.37      3.72 o 
   3   5   8      916.57      910.89      6.54 o 
   4   5   8      415.16      425.78      4.11 o 
   5   5   8       44.21       49.79      2.11 o 
   6   5   8     1087.38     1075.73      6.52 o 
   7   5   8      223.87      233.61      3.74 o 
   8   5   8      664.23      676.39      6.69 o 
   9   5   8       60.17       64.58      3.41 o 
  10   5   8     1109.14     1128.91     11.05 o 
  11   5   8      606.54      590.10      6.68 o 
  12   5   8       33.02       27.32      4.27 o 
  13   5   8       21.43       17.13      4.52 o 
  14   5   8       10.04        6.14      5.10 o 
  15   5   8        1.99        3.84      6.43 o 
   0   6   8      507.72      530.11      8.05 o 
   1   6   8     1542.30     1520.62      8.29 o 
   2   6   8     1798.87     1759.68      9.24 o 
   3   6   8      460.86      462.10      4.98 o 
   4   6   8      492.47      544.83      5.56 o 
   5   6   8      534.78      533.49      4.92 o 
   6   6   8      907.21      903.73      7.07 o 
   7   6   8      195.25      198.30      3.92 o 
   8   6   8       26.44       27.77      2.72 o 
   9   6   8      181.05      184.60      4.35 o 
  10   6   8      963.17      958.86     10.10 o 
  11   6   8      183.25      162.85      5.29 o 
  12   6   8       42.15       38.71      4.81 o 
  13   6   8       19.61       19.98      5.01 o 
  14   6   8       14.73       14.76      5.23 o 
   0   7   8      908.97      893.08     10.72 o 
   1   7   8      354.54      319.42      4.46 o 
   2   7   8      929.85      902.11      6.92 o 
   3   7   8       55.10       63.52      2.61 o 
   4   7   8      163.25      162.27      3.10 o 
   5   7   8       12.31       12.81      2.08 o 
   6   7   8       97.52       93.30      3.30 o 
   7   7   8      439.09      451.56      5.51 o 
   8   7   8      116.56      118.42      3.19 o 
   9   7   8      236.27      229.37      4.46 o 
  10   7   8      439.37      443.24      6.23 o 
  11   7   8       45.21       44.39      4.12 o 
  12   7   8      131.95      154.90      7.59 o 
  13   7   8      129.72      142.98      7.77 o 
  14   7   8       75.30       69.85      6.39 o 
   0   8   8      283.78      265.95      4.81 o 
   1   8   8      230.85      236.92      4.27 o 
   2   8   8      568.53      511.52      5.86 o 
   3   8   8      573.93      554.36      5.84 o 
   4   8   8      221.92      221.77      3.95 o 
   5   8   8      534.38      489.72      6.37 o 
   6   8   8       96.50       94.06      3.53 o 
   7   8   8      402.37      394.70      6.16 o 
   8   8   8      217.03      215.21      4.61 o 
   9   8   8      147.76      154.90      5.10 o 
  10   8   8       45.87       48.34      3.76 o 
  11   8   8       10.54       18.42      5.13 o 
  12   8   8       63.37       50.39      6.47 o 
  13   8   8       73.32       78.84      6.83 o 
   0   9   8      951.99      923.54      9.70 o 
   1   9   8      252.01      264.51      4.09 o 
   2   9   8       55.56       55.93      3.06 o 
   3   9   8      220.45      218.93      4.32 o 
   4   9   8      137.27      141.53      3.70 o 
   5   9   8      175.55      164.14      4.08 o 
   6   9   8      134.04      127.94      4.16 o 
   7   9   8       61.20       63.70      3.91 o 
   8   9   8      502.25      512.56      7.88 o 
   9   9   8       28.98       25.38      3.40 o 
  10   9   8      102.23      104.37      5.54 o 
  11   9   8       95.36       98.70      7.50 o 
  12   9   8       18.86        7.36      6.23 o 
  13   9   8       39.19       36.20      6.62 o 
   0  10   8       38.11       47.39      3.69 o 
   1  10   8       57.40       60.52      3.25 o 
   2  10   8      211.15      225.67      4.90 o 
   3  10   8       22.03       19.05      3.13 o 
   4  10   8       23.40       20.70      2.80 o 
   5  10   8      351.67      342.36      5.92 o 
   6  10   8       91.56       93.39      4.29 o 
   7  10   8       79.76       83.90      4.19 o 
   8  10   8       74.36       77.72      4.35 o 
   9  10   8       26.15       26.92      3.72 o 
  10  10   8       66.35       81.68      7.25 o 
  11  10   8       31.98       20.95      6.51 o 
  12  10   8       22.23       19.06      6.36 o 
   0  11   8       40.51       29.84      5.15 o 
   1  11   8      154.63      149.75      4.70 o 
   2  11   8      273.02      251.02      5.52 o 
   3  11   8       25.13       32.31      3.73 o 
   4  11   8       21.74       24.56      3.50 o 
   5  11   8       16.69       24.65      3.03 o 
   6  11   8       17.70       17.72      3.63 o 
   7  11   8      113.17      118.37      5.00 o 
   8  11   8       66.00       66.52      4.90 o 
   9  11   8       35.77       40.69      6.29 o 
  10  11   8      185.39      218.03      9.59 o 
  11  11   8      138.86      137.73     10.93 o 
   0  12   8       43.16       38.13      5.19 o 
   1  12   8      223.47      246.28      6.24 o 
   2  12   8       66.28       75.54      4.26 o 
   3  12   8        3.80       -1.00      3.40 o 
   4  12   8      140.27      147.05      5.21 o 
   5  12   8       91.18       87.87      4.35 o 
   6  12   8       34.05       34.20      3.90 o 
   7  12   8       36.45       35.25      4.90 o 
   8  12   8       61.77       64.50      5.40 o 
   9  12   8       14.50       16.19      7.02 o 
  10  12   8       18.11       18.56      7.31 o 
   0  13   8      170.50      165.95      8.79 o 
   1  13   8       61.51       61.90      5.03 o 
   2  13   8       19.80       26.35      4.42 o 
   3  13   8       46.67       42.17      4.54 o 
   4  13   8       17.27       13.90      4.06 o 
   5  13   8       49.13       41.08      4.80 o 
   6  13   8       71.69       71.58      6.28 o 
   7  13   8       35.05       31.84      6.00 o 
   8  13   8       34.57       33.65      7.23 o 
   9  13   8       64.55       68.18      8.29 o 
   0  14   8       10.35       15.96      6.39 o 
   1  14   8       13.70       13.12      4.51 o 
   2  14   8       13.15       11.30      5.08 o 
   3  14   8       25.97       25.53      5.41 o 
   4  14   8       11.73        8.03      5.78 o 
   5  14   8       49.48       42.65      6.01 o 
   6  14   8       15.97       19.75      6.44 o 
   7  14   8       14.09       16.68      6.60 o 
   8  14   8       17.22       13.97      7.55 o 
   0  15   8       12.64        9.78      7.95 o 
   1  15   8        4.85       12.17      5.66 o 
   2  15   8       62.65       53.32      5.99 o 
   3  15   8        8.80       12.59      6.21 o 
   4  15   8        0.39       -3.63      5.94 o 
   5  15   8        0.88       -6.49      6.49 o 
   6  15   8       22.89       18.18      6.77 o 
   0  16   8        3.26        0.65      8.39 o 
   1  16   8       38.59       42.97      6.31 o 
   2  16   8       30.76       35.56      6.89 o 
   3  16   8       26.97       27.50      7.10 o 
   1   0   9        4.68        4.73      1.75 o 
   2   0   9     3401.29     3582.51     16.39 o 
   3   0   9       43.44       46.49      2.95 o 
   4   0   9      198.41      154.07      4.36 o 
   5   0   9      197.55      214.61      4.16 o 
   6   0   9        4.93       13.51      2.78 o 
   7   0   9      493.06      515.65      8.28 o 
   8   0   9      757.25      734.40      9.49 o 
   9   0   9      269.06      256.64      5.02 o 
  10   0   9       79.75       89.12      7.74 o 
  11   0   9        1.48       12.53      5.98 o 
  12   0   9      109.06      106.87      8.66 o 
  13   0   9      133.51      131.00      9.26 o 
  14   0   9        0.00       12.69      9.41 o 
  15   0   9       56.86       70.44     12.65 o 
   0   1   9       63.14       72.38      2.43 o 
   1   1   9      555.51      589.28      4.13 o 
   2   1   9     3284.13     3384.80     10.46 o 
   3   1   9     1214.70     1155.61      6.24 o 
   4   1   9        2.44        2.44      1.57 o 
   5   1   9      574.06      600.23      4.82 o 
   6   1   9        5.15        6.23      1.61 o 
   7   1   9     1079.66     1119.33      7.60 o 
   8   1   9      848.89      848.15      7.01 o 
   9   1   9     1241.47     1140.54      8.86 o 
  10   1   9     1469.38     1349.41     12.78 o 
  11   1   9      731.36      708.76      9.52 o 
  12   1   9       62.20       57.48      4.32 o 
  13   1   9       59.17       63.56      4.82 o 
  14   1   9       23.08       22.44      5.62 o 
  15   1   9       14.51       24.74      5.65 o 
   0   2   9      322.74      340.68      4.50 o 
   1   2   9       87.60       91.12      2.19 o 
   2   2   9     1203.27     1301.06      6.52 o 
   3   2   9       52.37       58.77      1.93 o 
   4   2   9      624.76      670.70      5.27 o 
   5   2   9      156.41      169.92      3.02 o 
   6   2   9      229.83      227.71      3.31 o 
   7   2   9      252.54      256.97      3.77 o 
   8   2   9      461.80      447.95      5.96 o 
   9   2   9      682.22      622.33      7.50 o 
  10   2   9     1110.87     1124.12     10.40 o 
  11   2   9     1119.81     1149.13     10.02 o 
  12   2   9      177.87      159.90      4.15 o 
  13   2   9       53.72       52.95      4.63 o 
  14   2   9       27.20       33.02      5.35 o 
  15   2   9        9.25       14.75      5.19 o 
   0   3   9      418.94      405.62      4.75 o 
   1   3   9      136.05      140.21      2.39 o 
   2   3   9     1242.83     1300.21      6.86 o 
   3   3   9      615.46      597.93      4.70 o 
   4   3   9       24.63       24.37      1.93 o 
   5   3   9      332.49      359.61      3.93 o 
   6   3   9      212.69      200.46      3.33 o 
   7   3   9      824.78      900.14      6.53 o 
   8   3   9      258.20      251.53      4.42 o 
   9   3   9      589.72      586.19      7.20 o 
  10   3   9     2269.76     2243.20     13.97 o 
  11   3   9      439.14      445.76      6.69 o 
  12   3   9       17.87       16.10      3.42 o 
  13   3   9       43.89       40.56      4.52 o 
  14   3   9        8.94       14.78      5.14 o 
  15   3   9       29.53       48.88      6.47 o 
   0   4   9     1648.47     1701.83     11.48 o 
   1   4   9      338.62      316.42      3.81 o 
   2   4   9     2443.92     2399.75      8.70 o 
   3   4   9      352.84      349.16      3.64 o 
   4   4   9      591.59      571.96      5.04 o 
   5   4   9       23.10       22.49      1.91 o 
   6   4   9       47.62       54.33      2.49 o 
   7   4   9      396.39      402.75      4.83 o 
   8   4   9       76.86       84.75      3.40 o 
   9   4   9      763.75      744.97      8.08 o 
  10   4   9      164.95      170.05      4.98 o 
  11   4   9      119.64      122.24      4.44 o 
  12   4   9      124.01      122.50      5.12 o 
  13   4   9       67.91       69.96      4.67 o 
  14   4   9        2.10        3.31      5.15 o 
  15   4   9       27.96       31.95      5.63 o 
   0   5   9        7.56       11.14      2.64 o 
   1   5   9      356.96      373.53      4.14 o 
   2   5   9      242.54      232.34      3.45 o 
   3   5   9      450.15      445.15      4.55 o 
   4   5   9        3.98        4.34      1.94 o 
   5   5   9      131.22      119.07      2.61 o 
   6   5   9       48.29       48.80      2.44 o 
   7   5   9       36.44       44.01      2.92 o 
   8   5   9     1494.22     1407.90     10.71 o 
   9   5   9       47.36       50.50      3.17 o 
  10   5   9      186.75      184.11      5.00 o 
  11   5   9      227.02      245.07      6.47 o 
  12   5   9       41.95       50.31      4.75 o 
  13   5   9       80.96       88.78      5.87 o 
  14   5   9       52.10       62.93      7.00 o 
   0   6   9     1020.60     1070.53     10.52 o 
   1   6   9      476.13      500.83      5.24 o 
   2   6   9      173.94      161.68      3.08 o 
   3   6   9       88.13       90.97      2.82 o 
   4   6   9      348.22      339.53      4.34 o 
   5   6   9      502.87      507.95      5.58 o 
   6   6   9      178.74      179.29      3.42 o 
   7   6   9      477.59      458.95      4.90 o 
   8   6   9      972.61      953.68      9.96 o 
   9   6   9      535.52      521.80      8.62 o 
  10   6   9      195.46      200.56      5.70 o 
  11   6   9      301.37      330.32      8.48 o 
  12   6   9      216.88      222.27      8.23 o 
  13   6   9       55.95       65.81      6.12 o 
  14   6   9       16.34       17.61      8.73 o 
   0   7   9      208.13      211.47      6.03 o 
   1   7   9      208.15      190.98      3.94 o 
   2   7   9       49.07       56.62      2.77 o 
   3   7   9      223.22      202.76      3.95 o 
   4   7   9       30.28       35.95      2.63 o 
   5   7   9      125.27      125.96      3.45 o 
   6   7   9        7.64        7.89      2.64 o 
   7   7   9       10.49        9.97      2.22 o 
   8   7   9       42.01       46.49      2.54 o 
   9   7   9      275.62      262.66      5.27 o 
  10   7   9      615.27      629.37      9.40 o 
  11   7   9       19.68       23.92      4.83 o 
  12   7   9       85.79       82.57      6.32 o 
  13   7   9       24.06       27.72      6.06 o 
   0   8   9      388.89      373.21      8.20 o 
   1   8   9      392.92      369.69      5.74 o 
   2   8   9      130.52      120.15      3.64 o 
   3   8   9      706.42      720.39      7.40 o 
   4   8   9      340.71      331.18      5.07 o 
   5   8   9       92.53      112.15      4.05 o 
   6   8   9       15.27       11.14      2.58 o 
   7   8   9       50.98       54.18      3.20 o 
   8   8   9      126.82      127.25      3.95 o 
   9   8   9      341.00      353.00      8.26 o 
  10   8   9       54.53       53.34      5.51 o 
  11   8   9      137.48      123.61      7.36 o 
  12   8   9      115.05      132.27      7.34 o 
  13   8   9       46.47       46.52      6.25 o 
   0   9   9       32.14       42.67      4.76 o 
   1   9   9       95.99       94.11      3.47 o 
   2   9   9       34.80       35.36      2.87 o 
   3   9   9      417.18      403.41      6.17 o 
   4   9   9       11.28        8.27      2.67 o 
   5   9   9       25.84       27.04      2.66 o 
   6   9   9      309.73      303.42      5.90 o 
   7   9   9       19.13       18.23      3.32 o 
   8   9   9      228.91      216.38      6.32 o 
   9   9   9      323.35      326.83      8.44 o 
  10   9   9      100.38      105.63      6.90 o 
  11   9   9       69.57       80.44      6.86 o 
  12   9   9        0.34        2.52      5.86 o 
   0  10   9      587.93      569.61     11.28 o 
   1  10   9      484.96      474.00      7.16 o 
   2  10   9       98.36      110.06      4.36 o 
   3  10   9        6.74        2.72      3.02 o 
   4  10   9      100.79      106.20      3.70 o 
   5  10   9      104.07      103.18      4.06 o 
   6  10   9      115.13      124.08      4.60 o 
   7  10   9      149.53      139.73      5.02 o 
   8  10   9      141.35      135.87      5.58 o 
   9  10   9      217.42      215.37      8.66 o 
  10  10   9      103.77      114.26      7.51 o 
  11  10   9       39.49       32.11      7.42 o 
  12  10   9       47.49       54.85      7.59 o 
   0  11   9       10.74       14.06      3.08 o 
   1  11   9       52.25       48.13      2.84 o 
   2  11   9      128.46      115.02      4.03 o 
   3  11   9       42.70       44.09      3.24 o 
   4  11   9       77.69       82.80      3.86 o 
   5  11   9       25.07       15.94      2.90 o 
   6  11   9      113.79      123.70      4.91 o 
   7  11   9      175.54      163.07      6.06 o 
   8  11   9       33.48       37.78      5.75 o 
   9  11   9       43.36       34.88      7.01 o 
  10  11   9       22.95       26.15      6.84 o 
  11  11   9       42.80       46.68      7.81 o 
   0  12   9       52.98       54.54      4.34 o 
   1  12   9        0.21        4.25      3.17 o 
   2  12   9       74.91       76.08      4.72 o 
   3  12   9      298.89      269.85      7.53 o 
   4  12   9        0.58        2.83      3.36 o 
   5  12   9       66.34       65.44      3.81 o 
   6  12   9       29.56       20.20      5.45 o 
   7  12   9       26.61       15.87      5.78 o 
   8  12   9       40.82       43.81      7.46 o 
   9  12   9       17.47       20.14      6.54 o 
  10  12   9       23.22       24.88      7.16 o 
   0  13   9        0.72        0.27      5.35 o 
   1  13   9       29.32       15.58      3.93 o 
   2  13   9      107.16      111.71      6.25 o 
   3  13   9      212.44      207.53      7.62 o 
   4  13   9        3.62        2.32      5.14 o 
   5  13   9       44.84       39.52      5.67 o 
   6  13   9       75.62       74.95      6.43 o 
   7  13   9       70.29       68.07      7.02 o 
   8  13   9        1.04        8.33      6.85 o 
   9  13   9      129.24      107.45      8.41 o 
   0  14   9      229.82      225.46     12.37 o 
   1  14   9       41.35       25.08      5.47 o 
   2  14   9       58.16       71.77      6.61 o 
   3  14   9       12.18       -0.26      5.21 o 
   4  14   9       43.46       54.89      6.58 o 
   5  14   9        7.82        4.42      5.77 o 
   6  14   9       87.56       91.80      7.17 o 
   7  14   9        1.86       14.37      7.24 o 
   0  15   9        8.49        5.19      7.97 o 
   1  15   9        4.24        3.83      5.49 o 
   2  15   9       67.12       57.46      6.53 o 
   3  15   9       10.44       38.43      6.70 o 
   4  15   9       24.74       18.85      7.26 o 
   5  15   9       18.09       22.15      6.93 o 
   0   0  10      505.81      481.84      7.61 o 
   1   0  10       55.15       51.63      2.27 o 
   2   0  10      875.28      776.38      8.28 o 
   3   0  10      756.55      806.94      8.00 o 
   4   0  10        4.88        5.47      1.92 o 
   5   0  10      252.04      246.61      5.92 o 
   6   0  10        4.65        7.30      2.04 o 
   7   0  10        5.90        4.02      2.66 o 
   8   0  10       16.43       23.61      5.37 o 
   9   0  10      393.91      369.65     10.26 o 
  10   0  10     1402.18     1512.10     20.36 o 
  11   0  10        7.87        6.58      4.87 o 
  12   0  10        9.99        0.64      6.42 o 
  13   0  10        9.89       16.19      9.18 o 
  14   0  10       52.26       59.41     10.29 o 
  15   0  10        0.28       -5.97     10.18 o 
   0   1  10       44.46       49.98      2.40 o 
   1   1  10       16.96       19.25      1.48 o 
   2   1  10       33.78       38.24      1.83 o 
   3   1  10      749.97      771.58      5.44 o 
   4   1  10      147.34      142.36      2.80 o 
   5   1  10       77.28       75.44      2.12 o 
   6   1  10        7.86        9.58      1.47 o 
   7   1  10      148.92      147.61      3.38 o 
   8   1  10     1618.08     1587.17     10.02 o 
   9   1  10      328.01      334.41      6.01 o 
  10   1  10      295.81      328.75      5.73 o 
  11   1  10       66.92       65.75      4.01 o 
  12   1  10       60.92       73.80      5.64 o 
  13   1  10       55.49       53.41      5.53 o 
  14   1  10       72.26       77.25      6.13 o 
  15   1  10        6.91        9.24      5.89 o 
   0   2  10    18064.75    18225.68     42.34 o 
   1   2  10       91.80       85.45      2.16 o 
   2   2  10       64.04       72.51      2.11 o 
   3   2  10     1122.15     1141.95      6.30 o 
   4   2  10     1626.14     1618.30      7.99 o 
   5   2  10      279.75      301.99      3.83 o 
   6   2  10      191.60      177.68      3.21 o 
   7   2  10      517.89      503.27      4.89 o 
   8   2  10     5332.62     5281.03     18.48 o 
   9   2  10        0.99        3.11      2.65 o 
  10   2  10      190.39      172.08      4.22 o 
  11   2  10      555.92      561.81      6.87 o 
  12   2  10       34.96       32.04      3.23 o 
  13   2  10        4.77        5.05      4.92 o 
  14   2  10       15.70       32.05      5.30 o 
   0   3  10        1.32        7.58      1.61 o 
   1   3  10       13.40        9.99      1.64 o 
   2   3  10      526.70      500.29      4.57 o 
   3   3  10      945.97      930.80      6.13 o 
   4   3  10      214.71      208.49      3.53 o 
   5   3  10      171.30      186.90      3.43 o 
   6   3  10      196.89      181.67      3.25 o 
   7   3  10       88.57       94.62      2.95 o 
   8   3  10      110.76      116.20      3.27 o 
   9   3  10       34.45       36.04      2.99 o 
  10   3  10      262.66      251.98      5.28 o 
  11   3  10      197.21      218.01      5.45 o 
  12   3  10       95.61       85.75      4.57 o 
  13   3  10       45.22       34.99      5.04 o 
  14   3  10      201.22      212.87      7.95 o 
   0   4  10      143.15      148.77      3.89 o 
   1   4  10       22.73       22.55      1.64 o 
   2   4  10       10.31       13.95      1.85 o 
   3   4  10      541.25      516.34      4.42 o 
   4   4  10       81.62       79.94      2.25 o 
   5   4  10      457.46      468.31      5.17 o 
   6   4  10        0.39        3.30      2.03 o 
   7   4  10       49.03       51.64      2.78 o 
   8   4  10      160.85      155.88      4.26 o 
   9   4  10      321.79      346.34      5.96 o 
  10   4  10      348.85      370.17      6.20 o 
  11   4  10       25.04       23.74      3.33 o 
  12   4  10       10.53       14.36      4.05 o 
  13   4  10       20.88       26.22      5.09 o 
  14   4  10       62.14       73.31      7.88 o 
   0   5  10        3.57        2.24      2.72 o 
   1   5  10      671.41      648.26      5.40 o 
   2   5  10      204.91      204.62      3.17 o 
   3   5  10      583.69      602.69      5.25 o 
   4   5  10       18.41       20.66      1.96 o 
   5   5  10      165.34      152.12      3.23 o 
   6   5  10      133.73      129.51      3.37 o 
   7   5  10       89.46       92.23      3.20 o 
   8   5  10     1023.90     1011.77      9.43 o 
   9   5  10     1046.23     1003.09      9.81 o 
  10   5  10       87.41       89.88      3.77 o 
  11   5  10       45.52       51.96      4.70 o 
  12   5  10      146.05      153.34      6.51 o 
  13   5  10        2.42       12.83      5.32 o 
  14   5  10        5.85        3.31      5.64 o 
   0   6  10     4271.33     4391.60     20.66 o 
   1   6  10       42.23       41.79      2.36 o 
   2   6  10      188.78      190.63      3.31 o 
   3   6  10       43.77       51.92      2.43 o 
   4   6  10       67.67       61.64      2.50 o 
   5   6  10      146.33      153.98      3.77 o 
   6   6  10      442.42      407.20      4.82 o 
   7   6  10      230.35      238.43      4.89 o 
   8   6  10     1364.47     1332.19     10.78 o 
   9   6  10       24.04       34.73      3.93 o 
  10   6  10       81.69       87.25      4.59 o 
  11   6  10      136.84      156.44      7.05 o 
  12   6  10        5.86        4.34      5.08 o 
  13   6  10        9.10       25.11      7.79 o 
   0   7  10      236.11      231.37      6.36 o 
   1   7  10        2.11        8.18      2.46 o 
   2   7  10      378.90      349.39      4.72 o 
   3   7  10      590.69      576.15      6.30 o 
   4   7  10      218.84      241.33      4.76 o 
   5   7  10       85.86       70.26      2.84 o 
   6   7  10      510.99      493.12      7.00 o 
   7   7  10      586.94      530.87      6.07 o 
   8   7  10       48.61       45.29      3.33 o 
   9   7  10       47.55       50.31      4.01 o 
  10   7  10       31.19       27.81      4.06 o 
  11   7  10      162.81      184.78      8.07 o 
  12   7  10      193.60      199.43      9.30 o 
  13   7  10       78.19       94.55      7.62 o 
   0   8  10        1.11        4.19      3.94 o 
   1   8  10      158.29      151.83      4.13 o 
   2   8  10      208.56      196.58      4.15 o 
   3   8  10        4.35       10.24      2.72 o 
   4   8  10      154.18      155.10      4.48 o 
   5   8  10      293.25      306.70      6.00 o 
   6   8  10       18.41       19.74      3.31 o 
   7   8  10        0.84       -0.58      2.68 o 
   8   8  10       78.85       84.79      3.86 o 
   9   8  10        0.46        4.45      4.31 o 
  10   8  10       16.65       14.72      7.89 o 
  11   8  10       66.89       70.39      6.98 o 
  12   8  10       49.66       58.99      8.03 o 
   0   9  10      129.08      123.10      6.16 o 
   1   9  10      622.30      617.42      8.00 o 
   2   9  10      146.58      161.92      4.86 o 
   3   9  10      370.10      394.27      6.70 o 
   4   9  10       22.98       15.58      3.19 o 
   5   9  10       39.86       33.03      3.46 o 
   6   9  10       36.96       41.72      3.63 o 
   7   9  10       50.20       41.36      4.12 o 
   8   9  10      104.90      105.22      5.10 o 
   9   9  10      422.37      402.83     12.38 o 
  10   9  10       96.25      102.31      7.62 o 
  11   9  10        9.10       -0.97      6.22 o 
  12   9  10       79.53       87.60      8.61 o 
   0  10  10      421.40      427.86     11.21 o 
   1  10  10      168.39      163.06      4.84 o 
   2  10  10       35.91       42.66      3.81 o 
   3  10  10       39.30       37.69      3.69 o 
   4  10  10       28.94       35.57      3.57 o 
   5  10  10       48.85       47.87      4.17 o 
   6  10  10       93.93      100.79      4.68 o 
   7  10  10        8.71        9.27      4.03 o 
   8  10  10      428.40      396.76     10.84 o 
   9  10  10       24.35       27.92      6.35 o 
  10  10  10       31.27       28.96      7.07 o 
  11  10  10       38.31       34.44      8.81 o 
   0  11  10       50.26       51.75      6.47 o 
   1  11  10        9.02       15.01      2.96 o 
   2  11  10      168.34      190.52      5.56 o 
   3  11  10      213.33      209.88      6.15 o 
   4  11  10       68.79       77.54      4.84 o 
   5  11  10      131.01      133.21      6.02 o 
   6  11  10      389.11      379.20      9.62 o 
   7  11  10      189.04      185.15      7.86 o 
   8  11  10       16.13       14.59      6.96 o 
   9  11  10       48.75       40.87      6.42 o 
  10  11  10       11.17       17.63      7.83 o 
   0  12  10       24.91       30.69      6.11 o 
   1  12  10       33.89       25.92      3.76 o 
   2  12  10        5.39        0.61      4.35 o 
   3  12  10      128.49      135.05      6.04 o 
   4  12  10      110.60      105.77      5.93 o 
   5  12  10       43.80       31.31      5.47 o 
   6  12  10        9.89        7.29      5.37 o 
   7  12  10       12.15       13.45      5.90 o 
   8  12  10        0.88       -7.07      7.07 o 
   9  12  10       39.45       27.55      7.27 o 
   0  13  10      371.04      422.18     15.14 o 
   1  13  10      123.47      130.38      6.95 o 
   2  13  10       70.52       85.47      6.58 o 
   3  13  10       16.63       21.58      5.36 o 
   4  13  10        3.14        4.12      5.86 o 
   5  13  10       17.46       28.68      6.08 o 
   6  13  10       30.13       41.08      6.34 o 
   7  13  10       45.93       51.14      8.73 o 
   8  13  10        5.30        1.80      7.95 o 
   0  14  10        8.11       10.88      9.94 o 
   1  14  10       58.11       64.49      6.14 o 
   2  14  10       15.88       13.38      5.76 o 
   3  14  10       12.81        8.17      6.13 o 
   4  14  10       33.73       34.07      6.12 o 
   5  14  10        5.52        8.12      6.58 o 
   6  14  10        2.02        2.71      7.26 o 
   0  15  10       23.06       22.59      7.76 o 
   1  15  10       19.84       13.16      5.99 o 
   2  15  10       80.80      113.31      7.90 o 
   3  15  10       41.52       45.82      6.73 o 
   1   0  11      247.96      246.97      4.87 o 
   2   0  11       51.56       55.74      3.31 o 
   3   0  11      522.67      529.33      7.15 o 
   4   0  11       12.41        9.35      2.35 o 
   5   0  11        0.13        3.17      2.21 o 
   6   0  11        0.00       -3.84      3.84 o 
   7   0  11      998.70      943.33      9.69 o 
   8   0  11      433.63      396.20      7.73 o 
   9   0  11      553.08      524.44     10.11 o 
  10   0  11       27.22       27.65      4.65 o 
  11   0  11       93.37      104.84      8.23 o 
  12   0  11      167.04      167.01     13.81 o 
  13   0  11      127.45      138.79     10.24 o 
  14   0  11        5.36       -9.54     10.16 o 
   0   1  11       31.51       28.34      2.07 o 
   1   1  11      679.60      615.68      4.45 o 
   2   1  11      197.76      175.27      2.91 o 
   3   1  11     2084.80     2226.20      9.81 o 
   4   1  11       12.30       13.30      1.61 o 
   5   1  11      160.93      163.79      3.13 o 
   6   1  11       39.93       37.10      2.34 o 
   7   1  11      423.72      415.43      4.81 o 
   8   1  11     1356.24     1211.43      8.49 o 
   9   1  11      616.62      569.64      6.44 o 
  10   1  11       35.60       32.93      2.62 o 
  11   1  11       22.46       28.97      4.02 o 
  12   1  11       99.13       95.97      6.31 o 
  13   1  11        1.21        2.11      4.92 o 
  14   1  11       87.36      106.30      7.64 o 
   0   2  11     1082.99     1049.24     11.04 o 
   1   2  11       74.24       64.54      2.05 o 
   2   2  11      220.52      207.35      3.14 o 
   3   2  11       28.11       24.91      1.75 o 
   4   2  11       18.62       13.80      1.95 o 
   5   2  11       65.54       67.46      2.53 o 
   6   2  11        5.23        5.31      1.99 o 
   7   2  11      150.16      148.42      3.58 o 
   8   2  11      533.39      500.73      5.76 o 
   9   2  11      298.27      292.44      5.02 o 
  10   2  11       41.94       37.27      2.96 o 
  11   2  11       14.52       18.47      4.50 o 
  12   2  11        0.38        2.90      4.42 o 
  13   2  11        2.79        0.50      5.26 o 
  14   2  11       14.21       23.32      6.11 o 
   0   3  11       76.58       61.52      2.30 o 
   1   3  11      699.82      680.13      5.26 o 
   2   3  11      173.22      168.57      3.03 o 
   3   3  11     2373.04     2388.34      9.13 o 
   4   3  11       40.69       38.65      2.29 o 
   5   3  11      118.07      138.68      3.24 o 
   6   3  11      250.38      230.89      4.15 o 
   7   3  11     2717.88     2578.47     12.64 o 
   8   3  11     1459.24     1382.15      9.15 o 
   9   3  11       33.28       43.76      3.07 o 
  10   3  11      123.85      114.00      4.36 o 
  11   3  11       37.81       40.51      4.25 o 
  12   3  11       79.87       85.19      5.62 o 
  13   3  11       26.81       29.98      5.55 o 
  14   3  11       31.45       41.81      6.22 o 
   0   4  11      237.51      224.85      4.36 o 
   1   4  11       84.90       78.60      2.31 o 
   2   4  11       71.30       71.62      2.35 o 
   3   4  11       99.41      106.95      2.48 o 
   4   4  11     1076.15     1011.20      8.23 o 
   5   4  11       63.15       65.73      2.78 o 
   6   4  11       43.50       39.48      3.01 o 
   7   4  11      426.42      420.51      5.66 o 
   8   4  11      263.66      258.58      4.86 o 
   9   4  11       56.30       62.67      3.58 o 
  10   4  11      292.88      299.81      6.31 o 
  11   4  11       68.60       63.78      4.37 o 
  12   4  11      149.09      163.45      8.28 o 
  13   4  11       24.96       18.72      7.24 o 
   0   5  11       15.17       19.37      2.97 o 
   1   5  11      611.38      574.59      5.31 o 
   2   5  11      562.77      493.28      5.06 o 
   3   5  11      850.19      822.52      6.75 o 
   4   5  11       44.47       38.50      2.49 o 
   5   5  11       47.00       49.58      3.00 o 
   6   5  11      137.42      130.92      3.87 o 
   7   5  11       45.09       50.60      2.86 o 
   8   5  11      250.85      228.10      5.16 o 
   9   5  11      492.74      468.49      7.10 o 
  10   5  11       72.72       78.04      4.62 o 
  11   5  11       43.45       43.75      6.45 o 
  12   5  11       19.64       20.28      5.74 o 
  13   5  11        4.66        4.28      5.87 o 
   0   6  11     1116.64     1151.99     11.56 o 
   1   6  11      963.00      914.61      7.16 o 
   2   6  11      271.39      274.11      4.21 o 
   3   6  11       95.49       95.81      2.93 o 
   4   6  11        6.36        5.26      1.64 o 
   5   6  11       44.31       39.04      2.43 o 
   6   6  11      164.14      167.60      4.92 o 
   7   6  11      478.10      469.87      6.99 o 
   8   6  11      587.51      584.32      7.54 o 
   9   6  11       17.88       15.26      3.10 o 
  10   6  11       96.27      100.60      5.67 o 
  11   6  11       95.77      104.60      7.46 o 
  12   6  11        7.94        0.01      6.50 o 
  13   6  11       31.07       39.83      8.33 o 
   0   7  11        1.48       -3.53      3.53 o 
   1   7  11      395.44      361.16      5.39 o 
   2   7  11      248.27      245.10      4.86 o 
   3   7  11      636.78      642.71      6.94 o 
   4   7  11      158.36      152.74      3.91 o 
   5   7  11      217.46      199.79      4.93 o 
   6   7  11      650.58      611.88      7.56 o 
   7   7  11     1280.63     1251.58     11.87 o 
   8   7  11      237.50      223.65      6.05 o 
   9   7  11       74.18       62.29      4.73 o 
  10   7  11       92.02      106.57      8.49 o 
  11   7  11       42.18       38.62      6.28 o 
  12   7  11       22.76       22.48      7.01 o 
   0   8  11      349.32      355.52      8.65 o 
   1   8  11       45.55       47.42      3.36 o 
   2   8  11      103.68      113.23      4.00 o 
   3   8  11      107.01      112.62      3.62 o 
   4   8  11      576.75      540.85      7.21 o 
   5   8  11       45.77       42.30      2.94 o 
   6   8  11        1.16        4.49      3.53 o 
   7   8  11       27.10       27.73      3.10 o 
   8   8  11       36.98       46.26      5.21 o 
   9   8  11       44.58       44.69      5.64 o 
  10   8  11        2.37       11.33      7.02 o 
  11   8  11      165.97      178.95     10.61 o 
  12   8  11       81.52       83.87      8.94 o 
   0   9  11      136.27      136.35      6.89 o 
   1   9  11       50.75       55.95      3.83 o 
   2   9  11      431.14      412.53      6.98 o 
   3   9  11      300.55      290.78      5.66 o 
   4   9  11       60.50       62.62      4.05 o 
   5   9  11       87.10       89.70      4.51 o 
   6   9  11      131.05      145.29      6.70 o 
   7   9  11       34.71       33.91      4.99 o 
   8   9  11        9.18       10.96      5.73 o 
   9   9  11      176.72      184.07     11.77 o 
  10   9  11       33.17       30.64      7.64 o 
  11   9  11       29.44       38.54      7.33 o 
   0  10  11       23.18       28.35      5.60 o 
   1  10  11      372.26      373.00      7.51 o 
   2  10  11       40.33       36.67      2.88 o 
   3  10  11       15.04       21.31      3.76 o 
   4  10  11       44.86       49.79      4.14 o 
   5  10  11       35.06       30.88      4.27 o 
   6  10  11      221.07      232.07      8.69 o 
   7  10  11      146.60      153.88      7.71 o 
   8  10  11       42.55       47.88      6.90 o 
   9  10  11        8.57       -0.72      7.52 o 
  10  10  11       24.90       32.11      7.82 o 
   0  11  11       32.17       34.72      5.93 o 
   1  11  11      348.92      354.70      7.66 o 
   2  11  11      336.14      354.61      7.92 o 
   3  11  11       87.85       84.94      5.32 o 
   4  11  11       62.25       55.70      5.06 o 
   5  11  11       93.97      104.24      9.98 o 
   6  11  11       40.64       38.88      5.65 o 
   7  11  11      134.88      137.31      7.84 o 
   8  11  11       26.90        6.71      7.63 o 
   9  11  11      113.19      129.10      9.40 o 
   0  12  11       82.64       90.07      8.17 o 
   1  12  11      106.07      111.57      5.88 o 
   2  12  11       17.98       20.56      5.22 o 
   3  12  11       47.49       52.15      5.67 o 
   4  12  11      103.76      111.15      6.50 o 
   5  12  11        4.70        3.99      5.82 o 
   6  12  11       25.97       30.95      6.59 o 
   7  12  11        4.58        6.53      8.10 o 
   8  12  11       11.69       11.71      8.30 o 
   0  13  11       71.14       95.23      9.69 o 
   1  13  11       28.82       32.86      5.71 o 
   2  13  11       16.35       10.82      5.96 o 
   3  13  11      115.17      130.00      7.21 o 
   4  13  11       21.13       16.23      5.95 o 
   5  13  11       34.20       32.32      5.96 o 
   6  13  11       34.97       51.77     10.28 o 
   0  14  11        1.62      -10.07     10.07 o 
   1  14  11       16.55       10.01      5.79 o 
   2  14  11       28.54       36.45      6.54 o 
   3  14  11       10.44        7.51      6.19 o 
   4  14  11       24.94       37.02      6.36 o 
   0   0  12        3.74        0.48      2.66 o 
   1   0  12       48.07       46.83      3.14 o 
   2   0  12        0.04        2.05      2.89 o 
   3   0  12        0.06        0.52      3.04 o 
   4   0  12     3167.98     3027.78     17.64 o 
   5   0  12       50.82       51.93      6.04 o 
   6   0  12       50.83       44.49      4.47 o 
   7   0  12      729.94      669.22     11.14 o 
   8   0  12        7.75       10.15      2.63 o 
   9   0  12        8.34       11.76      3.13 o 
  10   0  12      146.18      128.68      7.84 o 
  11   0  12      416.73      378.34     13.41 o 
  12   0  12       22.27       24.14      8.98 o 
  13   0  12        9.25       -1.52     12.36 o 
   0   1  12        0.24        0.06      1.84 o 
   1   1  12       51.96       49.98      2.02 o 
   2   1  12       62.62       64.05      2.45 o 
   3   1  12       36.16       34.86      2.41 o 
   4   1  12      193.48      172.47      3.37 o 
   5   1  12       37.20       34.33      2.46 o 
   6   1  12       94.90       74.10      3.59 o 
   7   1  12     1184.87     1087.41      8.71 o 
   8   1  12       85.61       80.36      2.58 o 
   9   1  12      218.60      203.68      4.24 o 
  10   1  12       59.77       51.36      4.44 o 
  11   1  12       59.61       49.34      4.80 o 
  12   1  12        4.96        4.50      5.79 o 
  13   1  12        7.46        4.93      6.42 o 
   0   2  12        6.80        5.01      1.38 o 
   1   2  12      993.57      980.12      6.27 o 
   2   2  12      430.72      423.04      4.56 o 
   3   2  12      182.21      160.28      2.94 o 
   4   2  12       54.44       52.31      2.56 o 
   5   2  12      131.27      121.70      3.28 o 
   6   2  12      283.14      238.83      4.19 o 
   7   2  12      247.45      236.76      4.46 o 
   8   2  12      120.49      117.91      3.70 o 
   9   2  12      423.02      385.64      5.34 o 
  10   2  12       39.38       36.17      3.82 o 
  11   2  12       30.16       24.79      4.44 o 
  12   2  12        0.67       -0.11      5.76 o 
  13   2  12       31.12       28.45      6.15 o 
   0   3  12       12.95       11.94      2.00 o 
   1   3  12      309.82      284.59      3.80 o 
   2   3  12       38.32       41.67      2.21 o 
   3   3  12     1069.94     1053.45      7.13 o 
   4   3  12      176.34      184.52      3.67 o 
   5   3  12        7.91        4.40      2.22 o 
   6   3  12       12.50        9.39      2.30 o 
   7   3  12      250.55      243.46      4.50 o 
   8   3  12      196.93      180.12      3.93 o 
   9   3  12      650.75      579.24      7.34 o 
  10   3  12        2.43        1.88      3.02 o 
  11   3  12       57.32       69.89      5.29 o 
  12   3  12       30.38       44.86      6.07 o 
  13   3  12       14.26       23.30      6.35 o 
   0   4  12       96.38      101.48      3.38 o 
   1   4  12      274.30      256.20      3.66 o 
   2   4  12       55.63       51.51      2.33 o 
   3   4  12      203.30      203.16      3.44 o 
   4   4  12     1809.38     1706.37     10.84 o 
   5   4  12       18.76       14.43      2.21 o 
   6   4  12      322.96      328.08      5.67 o 
   7   4  12      304.01      289.57      5.60 o 
   8   4  12      105.27      100.72      4.11 o 
   9   4  12      453.35      414.34      6.74 o 
  10   4  12       25.22       22.06      4.92 o 
  11   4  12      155.87      148.67      6.67 o 
  12   4  12       17.61       15.62      5.73 o 
  13   4  12      198.85      214.80      9.57 o 
   0   5  12      106.37       91.70      3.71 o 
   1   5  12       53.10       47.38      2.08 o 
   2   5  12      243.56      236.59      4.29 o 
   3   5  12      419.56      419.25      5.23 o 
   4   5  12      167.32      154.91      3.78 o 
   5   5  12       53.48       46.64      3.21 o 
   6   5  12      324.32      316.76      5.29 o 
   7   5  12      299.09      311.27      5.68 o 
   8   5  12      435.28      412.80      6.20 o 
   9   5  12        6.90        4.47      4.50 o 
  10   5  12       96.47       91.28      6.14 o 
  11   5  12       12.47       21.43      6.36 o 
  12   5  12        6.54        8.97      6.13 o 
   0   6  12      535.71      558.10      8.22 o 
   1   6  12      917.34      900.59      7.50 o 
   2   6  12      299.58      289.05      4.63 o 
   3   6  12      135.59      150.14      3.88 o 
   4   6  12       97.53       92.01      3.59 o 
   5   6  12       35.11       30.06      2.53 o 
   6   6  12       79.62       79.56      4.13 o 
   7   6  12       87.17       87.23      3.77 o 
   8   6  12      498.87      507.76      7.05 o 
   9   6  12        8.54       13.88      5.73 o 
  10   6  12       12.06       13.11      5.35 o 
  11   6  12       48.34       52.99      8.47 o 
  12   6  12       11.06       19.35      7.40 o 
   0   7  12      157.17      157.06      6.04 o 
   1   7  12      254.58      264.54      4.99 o 
   2   7  12       72.52       84.85      3.37 o 
   3   7  12      530.51      542.55      6.02 o 
   4   7  12      126.25      130.89      3.87 o 
   5   7  12       98.72       89.75      3.48 o 
   6   7  12       45.51       49.86      3.84 o 
   7   7  12      591.06      594.36      9.74 o 
   8   7  12       70.29       74.83      5.09 o 
   9   7  12      433.27      412.87     11.34 o 
  10   7  12       11.82       16.67      6.62 o 
  11   7  12       23.29       20.32      6.88 o 
   0   8  12      274.16      278.82      8.54 o 
   1   8  12      141.36      147.60      4.65 o 
   2   8  12       90.96       96.72      3.98 o 
   3   8  12      221.50      228.73      4.86 o 
   4   8  12      342.62      339.56      6.05 o 
   5   8  12      104.72       92.83      4.10 o 
   6   8  12        2.65        1.66      3.64 o 
   7   8  12       94.32      105.03      6.28 o 
   8   8  12      143.67      133.45      8.80 o 
   9   8  12       19.60       28.57      5.75 o 
  10   8  12       75.53       52.46      8.50 o 
  11   8  12       34.03       28.16      7.70 o 
   0   9  12      128.45      139.57      7.47 o 
   1   9  12       14.85       21.14      3.59 o 
   2   9  12      115.15       99.72      4.44 o 
   3   9  12      142.33      149.47      4.99 o 
   4   9  12      166.94      162.40      5.23 o 
   5   9  12      152.36      150.35      6.26 o 
   6   9  12       73.66       82.50      8.23 o 
   7   9  12       31.66       37.59      6.32 o 
   8   9  12       78.96       78.78      8.54 o 
   9   9  12        9.22        6.45      7.50 o 
  10   9  12       44.55       41.06      8.54 o 
   0  10  12      209.07      189.88      8.43 o 
   1  10  12      531.12      565.40      9.05 o 
   2  10  12      121.73      121.83      5.19 o 
   3  10  12       12.50       10.15      3.73 o 
   4  10  12       21.68       24.28      5.12 o 
   5  10  12       31.26       42.51      5.48 o 
   6  10  12       48.14       54.84      6.63 o 
   7  10  12      150.45      171.26     10.95 o 
   8  10  12      139.30      147.80     10.29 o 
   9  10  12       18.46       21.89      8.07 o 
   0  11  12      194.28      182.00      8.66 o 
   1  11  12        8.96        8.32      4.22 o 
   2  11  12        6.16        3.65      4.98 o 
   3  11  12       28.78       41.48      5.47 o 
   4  11  12       29.76       30.80      5.68 o 
   5  11  12      169.11      160.26      9.09 o 
   6  11  12       55.37       62.42      7.25 o 
   7  11  12      109.90      104.58      9.59 o 
   8  11  12       12.30       19.28      7.97 o 
   0  12  12      106.97      106.55      9.39 o 
   1  12  12       13.26       13.84      5.32 o 
   2  12  12        0.19        2.08      5.48 o 
   3  12  12       44.03       46.42      5.74 o 
   4  12  12       15.21        7.45      5.89 o 
   5  12  12       22.22       28.06      7.35 o 
   6  12  12       65.68      103.35     10.94 o 
   7  12  12       13.30       16.80      8.12 o 
   0  13  12       29.44       34.44      7.90 o 
   1  13  12       21.58       27.62      5.53 o 
   2  13  12       95.45       89.05      6.71 o 
   3  13  12       21.95       32.69      6.53 o 
   4  13  12       58.60       58.93      7.00 o 
   5  13  12       47.59       43.19      7.84 o 
   0  14  12       23.12        6.98      8.76 o 
   1  14  12      149.65      156.22      7.95 o 
   1   0  13        1.60        1.31      2.66 o 
   2   0  13      772.12      814.08     11.00 o 
   3   0  13       20.11       23.05      3.82 o 
   4   0  13      151.96      151.95      5.11 o 
   5   0  13      260.31      256.81      8.25 o 
   6   0  13       45.29       39.98      5.00 o 
   7   0  13      149.78      144.36      6.90 o 
   8   0  13       31.54       29.13      5.27 o 
   9   0  13      636.39      573.71     16.56 o 
  10   0  13       73.87       63.39      9.71 o 
  11   0  13       38.16       45.65      9.94 o 
  12   0  13       29.46       41.34     11.59 o 
  13   0  13       66.36       82.07     14.40 o 
   0   1  13       11.62        8.93      1.83 o 
   1   1  13        0.50        1.02      2.06 o 
   2   1  13     1452.01     1454.88      9.88 o 
   3   1  13     3881.08     3863.84     15.82 o 
   4   1  13        9.05        8.83      2.01 o 
   5   1  13      318.47      286.54      5.12 o 
   6   1  13       22.38       19.65      3.33 o 
   7   1  13     1292.54     1303.45     11.35 o 
   8   1  13      223.43      202.34      4.35 o 
   9   1  13      355.03      320.89      6.50 o 
  10   1  13      131.61      112.02      6.04 o 
  11   1  13       22.47       24.27      5.80 o 
  12   1  13      101.05      139.72      8.23 o 
   0   2  13     1280.32     1249.80     11.67 o 
   1   2  13      386.21      355.63      4.35 o 
   2   2  13      355.41      351.21      4.65 o 
   3   2  13      531.35      541.57      5.37 o 
   4   2  13      188.67      198.69      4.03 o 
   5   2  13       17.70       16.77      2.14 o 
   6   2  13      171.91      168.66      3.88 o 
   7   2  13      512.97      499.02      6.61 o 
   8   2  13      547.14      540.61      7.64 o 
   9   2  13      100.87      104.52      4.81 o 
  10   2  13       32.70       38.06      5.86 o 
  11   2  13        3.07        6.95      5.80 o 
  12   2  13       28.77       34.50      6.59 o 
   0   3  13     1607.48     1565.78     13.61 o 
   1   3  13      893.33      852.13      6.72 o 
   2   3  13      825.12      850.98      7.08 o 
   3   3  13      382.58      397.17      5.44 o 
   4   3  13      466.52      437.59      5.26 o 
   5   3  13      645.87      592.22      6.72 o 
   6   3  13       37.67       39.70      2.70 o 
   7   3  13     1657.93     1656.02     10.84 o 
   8   3  13      214.42      185.31      4.31 o 
   9   3  13      184.89      165.85      6.15 o 
  10   3  13       44.91       41.68      5.32 o 
  11   3  13       91.17      105.73      7.21 o 
  12   3  13        1.96       -3.30      6.26 o 
   0   4  13        0.01        5.84      2.47 o 
   1   4  13      125.90      113.55      3.39 o 
   2   4  13      649.54      681.35      6.55 o 
   3   4  13       21.16       18.21      1.95 o 
   4   4  13       91.24       85.73      3.61 o 
   5   4  13      312.51      295.76      5.52 o 
   6   4  13       94.55       99.72      3.45 o 
   7   4  13      102.44       99.83      4.06 o 
   8   4  13       85.01       78.31      4.25 o 
   9   4  13       36.97       40.30      4.96 o 
  10   4  13      115.54      109.87      6.59 o 
  11   4  13       81.84       86.53      7.61 o 
  12   4  13       28.42       37.72      6.58 o 
   0   5  13      397.62      386.27      6.54 o 
   1   5  13      634.95      652.24      6.78 o 
   2   5  13     1138.69     1091.94      8.87 o 
   3   5  13     1445.57     1433.19      9.88 o 
   4   5  13       74.14       65.28      3.20 o 
   5   5  13      113.20      105.00      4.13 o 
   6   5  13       23.52       18.16      3.27 o 
   7   5  13      190.14      178.94      4.59 o 
   8   5  13      148.71      152.87      6.22 o 
   9   5  13       18.98       20.66      5.61 o 
  10   5  13       80.56       84.37      7.26 o 
  11   5  13       16.93       27.36      7.59 o 
  12   5  13      120.46      148.62      9.34 o 
   0   6  13     2393.77     2306.64     15.78 o 
   1   6  13     1158.65     1141.43      8.32 o 
   2   6  13      457.51      481.52      6.51 o 
   3   6  13      178.11      160.26      4.32 o 
   4   6  13      209.33      215.42      4.95 o 
   5   6  13       23.23       19.49      3.24 o 
   6   6  13      319.99      338.56      7.04 o 
   7   6  13      124.29      152.63      5.90 o 
   8   6  13      448.32      438.45     10.25 o 
   9   6  13      109.60      109.43      7.08 o 
  10   6  13       40.97       42.76      7.81 o 
  11   6  13       22.82       28.42      7.34 o 
   0   7  13     1634.40     1643.29     17.12 o 
   1   7  13       48.22       53.17      3.32 o 
   2   7  13       84.23       83.49      3.38 o 
   3   7  13      920.56      930.85      9.38 o 
   4   7  13      617.89      610.59      8.06 o 
   5   7  13      114.93       92.54      4.01 o 
   6   7  13       67.54       74.36      4.79 o 
   7   7  13      195.32      200.98      8.40 o 
   8   7  13       52.56       48.80      6.22 o 
   9   7  13       15.97       20.72      6.16 o 
  10   7  13       88.29       87.80     10.44 o 
  11   7  13       97.66      111.84      8.97 o 
   0   8  13       88.95       94.95      5.93 o 
   1   8  13      143.44      145.39      4.71 o 
   2   8  13      224.57      241.55      5.76 o 
   3   8  13       79.36       76.95      3.89 o 
   4   8  13      186.79      176.78      4.62 o 
   5   8  13       82.08       71.52      4.78 o 
   6   8  13      135.94      143.93      7.97 o 
   7   8  13       38.80       32.54      5.41 o 
   8   8  13        8.86       19.89      5.88 o 
   9   8  13       99.97       95.78      8.15 o 
  10   8  13       12.22       19.09      8.22 o 
   0   9  13       64.28       67.88      6.01 o 
   1   9  13       89.39       98.01      4.64 o 
   2   9  13      264.93      270.70      6.37 o 
   3   9  13      194.16      183.64      7.02 o 
   4   9  13        7.32       11.74      4.54 o 
   5   9  13      130.19      138.64      7.68 o 
   6   9  13       85.74      106.35      7.75 o 
   7   9  13       82.34       96.34      9.15 o 
   8   9  13      271.83      284.26     11.68 o 
   9   9  13       11.45       25.43      6.84 o 
   0  10  13      558.95      589.78     14.22 o 
   1  10  13      243.59      257.87      7.81 o 
   2  10  13      346.77      366.22      9.15 o 
   3  10  13       41.00       28.83      4.99 o 
   4  10  13       66.19       53.50      6.07 o 
   5  10  13       66.37       76.26      7.62 o 
   6  10  13       38.12       36.63      7.52 o 
   7  10  13       93.95      113.25      9.62 o 
   8  10  13       26.29       31.71      8.09 o 
   0  11  13       38.32       34.42      8.74 o 
   1  11  13      113.60      135.37      7.10 o 
   2  11  13       28.22       30.04      5.57 o 
   3  11  13      343.07      360.84      9.74 o 
   4  11  13      212.10      227.69      9.61 o 
   5  11  13       24.28       17.32      6.64 o 
   6  11  13       55.79       70.70      8.83 o 
   7  11  13       82.09       74.41      9.35 o 
   0  12  13       46.66       41.83      8.68 o 
   1  12  13       33.44       31.88      6.10 o 
   2  12  13       35.43       36.46      5.66 o 
   3  12  13       41.84       38.60      6.82 o 
   4  12  13       29.27       21.94      6.32 o 
   5  12  13       13.75        1.65      6.87 o 
   0  13  13       13.66       14.37      7.76 o 
   1  13  13       10.70       -4.21      5.72 o 
   2  13  13       11.91        3.79      6.07 o 
   3  13  13       69.43       73.77      7.86 o 
   0   0  14      414.74      390.59      9.18 o 
   1   0  14     2458.98     2469.75     18.42 o 
   2   0  14      388.33      432.73      8.11 o 
   3   0  14      970.44      970.47     12.60 o 
   4   0  14      165.31      153.70      5.64 o 
   5   0  14     1421.77     1361.22     19.51 o 
   6   0  14       28.03       27.94      5.31 o 
   7   0  14        5.96       10.92      5.33 o 
   8   0  14        1.79        5.66      5.98 o 
   9   0  14      208.76      194.35     13.19 o 
  10   0  14       37.20       28.11      9.91 o 
  11   0  14        2.31       -8.23      9.43 o 
  12   0  14        2.99        5.35      8.52 o 
   0   1  14        0.00       11.75      3.71 o 
   1   1  14     2808.01     2748.42     13.57 o 
   2   1  14      181.35      191.29      4.31 o 
   3   1  14     2256.15     2253.24     12.82 o 
   4   1  14      269.43      247.03      4.49 o 
   5   1  14      502.97      462.74      6.61 o 
   6   1  14       22.33       24.50      3.57 o 
   7   1  14      225.87      240.88      5.98 o 
   8   1  14      220.33      219.53      6.42 o 
   9   1  14       39.87       35.76      5.60 o 
  10   1  14       27.28       25.63      5.79 o 
  11   1  14        1.25        7.56      6.38 o 
  12   1  14      195.81      227.56      9.80 o 
   0   2  14    11248.25    10758.90     38.77 o 
   1   2  14     2207.66     2149.51     10.92 o 
   2   2  14      266.38      258.16      4.26 o 
   3   2  14     2172.94     2229.72     11.57 o 
   4   2  14     1055.77     1028.11      9.32 o 
   5   2  14      135.69      129.13      4.39 o 
   6   2  14      154.51      137.36      4.18 o 
   7   2  14      202.94      214.94      5.85 o 
   8   2  14      981.51      977.96     12.44 o 
   9   2  14        4.58        5.36      5.07 o 
  10   2  14       71.11       78.55      7.01 o 
  11   2  14       24.53       15.28      6.14 o 
   0   3  14      158.83      150.20      4.83 o 
   1   3  14     1655.40     1593.58      9.08 o 
   2   3  14      426.58      418.05      5.54 o 
   3   3  14     2033.23     2063.46     13.33 o 
   4   3  14       87.77       77.06      2.96 o 
   5   3  14      651.21      646.18      7.15 o 
   6   3  14       41.62       40.91      3.27 o 
   7   3  14      186.58      179.38      5.02 o 
   8   3  14       66.88       84.69      5.51 o 
   9   3  14        5.20        2.05      5.69 o 
  10   3  14       16.12       28.24      5.54 o 
  11   3  14        7.42        4.11      6.34 o 
   0   4  14       49.27       53.34      5.07 o 
   1   4  14     1015.22      981.40      7.95 o 
   2   4  14      165.23      181.44      3.93 o 
   3   4  14      740.92      731.57      7.29 o 
   4   4  14       84.86       89.59      4.09 o 
   5   4  14      457.09      421.32      7.19 o 
   6   4  14      139.95      137.90      3.98 o 
   7   4  14       16.19       11.16      4.35 o 
   8   4  14       35.15       39.19      4.81 o 
   9   4  14      268.35      247.94      9.72 o 
  10   4  14        6.59       12.48      6.50 o 
  11   4  14        3.39       12.23      6.75 o 
   0   5  14        1.06        4.73      2.68 o 
   1   5  14      280.55      268.13      4.94 o 
   2   5  14      805.67      821.47      7.84 o 
   3   5  14      117.25      111.67      3.61 o 
   4   5  14       25.08       20.10      3.29 o 
   5   5  14      210.80      194.64      5.36 o 
   6   5  14        0.96        5.33      3.86 o 
   7   5  14      135.26      134.04      6.31 o 
   8   5  14      172.66      168.83      7.41 o 
   9   5  14       49.56       56.46      6.73 o 
  10   5  14      219.29      231.71     10.77 o 
  11   5  14        9.57        8.19      7.69 o 
   0   6  14     1518.03     1500.66     13.20 o 
   1   6  14      799.63      796.02      8.19 o 
   2   6  14      152.57      153.26      4.33 o 
   3   6  14      195.70      188.79      4.53 o 
   4   6  14      396.65      379.09      6.67 o 
   5   6  14       28.45       24.08      4.12 o 
   6   6  14      211.54      203.22      7.72 o 
   7   6  14      113.77      121.18      7.44 o 
   8   6  14      150.35      157.92      7.32 o 
   9   6  14       21.55       30.31      6.81 o 
  10   6  14        9.12        3.03      7.88 o 
   0   7  14        3.30       10.71      3.38 o 
   1   7  14      175.93      172.89      3.90 o 
   2   7  14      147.80      135.59      4.55 o 
   3   7  14       30.90       37.05      3.07 o 
   4   7  14      110.74      120.69      4.79 o 
   5   7  14      181.62      211.60      6.64 o 
   6   7  14      120.93      132.84      7.22 o 
   7   7  14      131.39      130.25      7.64 o 
   8   7  14       26.80       25.27      6.06 o 
   9   7  14       12.54       12.75      7.85 o 
  10   7  14       19.66       34.56      8.91 o 
   0   8  14       11.08       20.83      5.36 o 
   1   8  14       93.31       89.06      4.45 o 
   2   8  14       30.79       24.28      4.41 o 
   3   8  14      141.03      142.35      6.43 o 
   4   8  14       54.54       61.95      5.55 o 
   5   8  14        7.26        5.68      5.40 o 
   6   8  14       82.27      100.36      7.00 o 
   7   8  14       24.06       26.42      6.82 o 
   8   8  14       26.96       27.09      5.89 o 
   9   8  14      106.01      113.14      9.06 o 
   0   9  14      177.12      201.44     10.35 o 
   1   9  14      260.04      265.68      7.66 o 
   2   9  14      108.79      103.44      6.27 o 
   3   9  14       23.68       24.99      5.44 o 
   4   9  14      195.42      236.30     10.18 o 
   5   9  14      111.87      114.53      8.32 o 
   6   9  14       11.36       14.20      6.88 o 
   7   9  14       46.15       34.73      6.88 o 
   8   9  14       25.91       11.30      7.39 o 
   0  10  14       38.64       45.08      7.37 o 
   1  10  14      217.49      229.56      8.05 o 
   2  10  14        6.04        6.88      5.18 o 
   3  10  14        8.73        4.73      6.10 o 
   4  10  14       27.71       24.74      6.55 o 
   5  10  14       30.90       28.11      6.59 o 
   6  10  14       62.59       54.09      8.93 o 
   7  10  14        4.34       12.36      7.90 o 
   0  11  14      113.13      121.93      9.58 o 
   1  11  14       28.06       22.15      5.45 o 
   2  11  14      318.80      359.46     10.27 o 
   3  11  14       51.15       56.05      7.03 o 
   4  11  14       10.08       23.36      7.00 o 
   5  11  14       38.72       41.65      8.08 o 
   0  12  14       24.60       29.47      7.99 o 
   1  12  14        4.54       -0.57      5.58 o 
   2  12  14        8.81        7.21      6.17 o 
   3  12  14       12.45       10.00      8.05 o 
   1   0  15       14.51       24.17      3.46 o 
   2   0  15      211.87      213.28      6.51 o 
   3   0  15        7.11        5.19      4.22 o 
   4   0  15       17.04       26.47      3.79 o 
   5   0  15       95.47       77.73      6.62 o 
   6   0  15      350.78      298.06      9.46 o 
   7   0  15       48.65       52.91      7.21 o 
   8   0  15       74.70       85.76      8.42 o 
   9   0  15       21.48       16.06      7.83 o 
  10   0  15        0.16       -7.94      7.94 o 
  11   0  15        1.10       -7.39      8.66 o 
   0   1  15       24.08       18.44      3.24 o 
   1   1  15      260.40      278.07      5.24 o 
   2   1  15      579.72      550.99      7.06 o 
   3   1  15      556.21      492.83      6.68 o 
   4   1  15        6.75        5.10      1.97 o 
   5   1  15      189.28      217.98      5.15 o 
   6   1  15       74.22       52.43      4.22 o 
   7   1  15      176.86      171.95      6.37 o 
   8   1  15      216.54      220.53      8.47 o 
   9   1  15        5.77       14.85      5.73 o 
  10   1  15       13.16       16.00      6.47 o 
  11   1  15        7.31        0.23      6.47 o 
   0   2  15      429.71      486.68      9.92 o 
   1   2  15        6.57       12.28      2.53 o 
   2   2  15     1007.07      988.68      8.71 o 
   3   2  15      203.19      205.67      4.21 o 
   4   2  15      200.10      185.91      4.94 o 
   5   2  15      138.55      148.87      4.76 o 
   6   2  15      167.48      156.99      5.68 o 
   7   2  15       82.53       77.77      5.40 o 
   8   2  15       78.68       81.86      7.29 o 
   9   2  15       37.42       36.53      5.67 o 
  10   2  15       25.48       35.08      6.33 o 
   0   3  15       15.64       14.73      2.67 o 
   1   3  15      369.22      366.09      5.07 o 
   2   3  15      665.47      631.56      6.96 o 
   3   3  15      180.78      187.19      4.37 o 
   4   3  15       10.57       14.70      3.58 o 
   5   3  15       27.41       20.09      3.68 o 
   6   3  15      139.89      132.98      5.55 o 
   7   3  15       10.65       13.77      6.00 o 
   8   3  15      111.35      122.63      7.85 o 
   9   3  15       17.56       16.22      6.11 o 
  10   3  15       49.01       58.30      6.35 o 
   0   4  15      159.94      156.10      5.91 o 
   1   4  15       44.06       38.12      2.53 o 
   2   4  15      114.69      110.43      3.33 o 
   3   4  15      106.24      100.52      3.67 o 
   4   4  15      358.69      340.20      7.16 o 
   5   4  15      136.50      130.08      5.51 o 
   6   4  15      263.97      248.82      7.66 o 
   7   4  15       12.96       10.80      4.92 o 
   8   4  15       43.43       42.54      6.57 o 
   9   4  15       40.06       41.46      6.49 o 
  10   4  15       23.68       40.49      7.51 o 
   0   5  15       27.89       32.44      4.81 o 
   1   5  15      590.83      610.28      6.75 o 
   2   5  15      152.20      159.32      4.37 o 
   3   5  15      718.29      645.66      7.84 o 
   4   5  15      348.30      344.50      8.44 o 
   5   5  15      280.89      309.87      7.79 o 
   6   5  15        2.25        7.60      4.99 o 
   7   5  15      177.51      190.05      7.83 o 
   8   5  15      134.67      155.15      8.62 o 
   9   5  15       14.71       17.13      6.44 o 
  10   5  15        9.71       10.77      7.10 o 
   0   6  15      791.99      809.95     13.91 o 
   1   6  15      241.61      225.76      5.45 o 
   2   6  15      285.61      255.73      7.23 o 
   3   6  15      175.30      174.63      5.17 o 
   4   6  15      188.12      163.27      6.39 o 
   5   6  15      289.16      316.68     10.27 o 
   6   6  15        9.33       10.50      5.71 o 
   7   6  15       78.28       75.61      6.54 o 
   8   6  15       37.24       40.89      6.51 o 
   9   6  15       66.14       83.53      9.04 o 
   0   7  15      153.55      143.64      6.61 o 
   1   7  15      403.30      387.28      7.55 o 
   2   7  15      600.38      586.58     10.42 o 
   3   7  15      117.55      139.92      7.23 o 
   4   7  15      106.41       97.88      6.42 o 
   5   7  15       27.78       21.93      5.89 o 
   6   7  15      161.42      175.04      8.57 o 
   7   7  15       19.07       19.60      7.00 o 
   8   7  15       25.18       27.86      6.10 o 
   0   8  15        0.15       -1.80      6.31 o 
   1   8  15       66.84       61.69      4.81 o 
   2   8  15       34.28       40.76      5.08 o 
   3   8  15       52.74       43.38      5.90 o 
   4   8  15      184.25      176.95      8.17 o 
   5   8  15       52.39       48.59      5.98 o 
   6   8  15      115.73      120.66      8.34 o 
   7   8  15       77.58       80.77      7.52 o 
   0   9  15        0.28       10.98      6.76 o 
   1   9  15      184.42      166.89      6.90 o 
   2   9  15      129.63      128.33      7.22 o 
   3   9  15       27.06       22.25      5.84 o 
   4   9  15       88.24       91.27      7.20 o 
   5   9  15       72.63       81.64      6.98 o 
   6   9  15       37.32       43.74      7.48 o 
   0  10  15      114.38      120.73     10.12 o 
   1  10  15      123.94      110.18      6.26 o 
   2  10  15        6.85       19.45      6.42 o 
   3  10  15       33.43       23.75      6.75 o 
   4  10  15       21.20       25.53      7.15 o 
   5  10  15       67.58       54.00      7.08 o 
   0  11  15       49.19       33.84      8.76 o 
   1  11  15       58.14       51.23      6.14 o 
   2  11  15       44.67       41.82      6.35 o 
   0   0  16        6.05        9.13      6.11 o 
   1   0  16      183.68      177.27      6.37 o 
   2   0  16       54.26       48.48      4.48 o 
   3   0  16     1153.76     1144.29     14.93 o 
   4   0  16      556.47      566.87     11.90 o 
   5   0  16       17.56       18.25      7.38 o 
   6   0  16        4.71        2.50      6.70 o 
   7   0  16       85.82       62.95      7.85 o 
   8   0  16       12.96        9.29      7.57 o 
   9   0  16        3.95        0.24      8.92 o 
   0   1  16       14.50       13.55      3.88 o 
   1   1  16       11.34        7.97      2.14 o 
   2   1  16       24.20       26.69      2.75 o 
   3   1  16      338.08      339.92      6.47 o 
   4   1  16       44.80       50.20      3.40 o 
   5   1  16       92.83       92.21      4.92 o 
   6   1  16       81.86       97.21      6.74 o 
   7   1  16       55.73       54.74      5.92 o 
   8   1  16       88.69       77.53      6.26 o 
   9   1  16       21.53       18.34      5.89 o 
   0   2  16       12.87       14.75      3.74 o 
   1   2  16      373.78      376.59      6.50 o 
   2   2  16      168.82      164.43      4.28 o 
   3   2  16      102.37       94.93      3.77 o 
   4   2  16      201.88      195.17      5.91 o 
   5   2  16       67.31       62.09      4.47 o 
   6   2  16       71.91       94.94      6.36 o 
   7   2  16       10.44       10.17      6.04 o 
   8   2  16      107.10      123.68      7.53 o 
   9   2  16       34.99       32.54      6.16 o 
   0   3  16        0.39        2.99      2.66 o 
   1   3  16      111.08      110.37      4.07 o 
   2   3  16      138.29      131.94      4.37 o 
   3   3  16      145.61      150.47      4.80 o 
   4   3  16      144.91      145.72      6.11 o 
   5   3  16       81.56       75.07      5.37 o 
   6   3  16       14.98       16.43      4.83 o 
   7   3  16       35.53       37.43      6.54 o 
   8   3  16       90.08       88.63      7.35 o 
   9   3  16       64.67       50.62      6.42 o 
   0   4  16       21.09       43.60      4.99 o 
   1   4  16       37.92       40.85      3.93 o 
   2   4  16       58.17       55.98      3.12 o 
   3   4  16      389.52      376.71      8.17 o 
   4   4  16      235.70      240.78      7.37 o 
   5   4  16        6.58        6.23      4.81 o 
   6   4  16      291.95      312.39      8.99 o 
   7   4  16      174.86      181.62      8.58 o 
   8   4  16        2.71        3.71      6.48 o 
   9   4  16        2.35       -0.84      6.11 o 
   0   5  16       12.54        7.52      5.04 o 
   1   5  16      281.55      259.02      6.98 o 
   2   5  16       54.07       46.41      3.59 o 
   3   5  16       16.30       16.50      4.81 o 
   4   5  16       34.94       43.24      5.42 o 
   5   5  16       52.44       63.03      6.25 o 
   6   5  16       79.08       95.86      6.30 o 
   7   5  16       50.36       68.93      6.94 o 
   8   5  16       12.27       25.81      6.51 o 
   0   6  16       80.95      111.50      8.26 o 
   1   6  16       14.61       15.21      4.14 o 
   2   6  16       27.47       18.82      5.40 o 
   3   6  16       21.53       19.96      5.10 o 
   4   6  16      276.99      263.08      9.33 o 
   5   6  16       82.88       88.85      6.74 o 
   6   6  16        2.67        0.19      5.59 o 
   7   6  16      113.95      127.50     10.01 o 
   8   6  16      153.61      156.00      9.75 o 
   0   7  16        2.40        9.88      6.88 o 
   1   7  16      201.86      222.84      7.43 o 
   2   7  16       58.11       58.04      6.21 o 
   3   7  16       36.89       32.43      4.96 o 
   4   7  16        2.90       -1.03      5.55 o 
   5   7  16       31.95       30.47      6.42 o 
   6   7  16       34.24       33.18      6.36 o 
   7   7  16       25.30       26.05      6.64 o 
   0   8  16        3.23       21.79      6.69 o 
   1   8  16        7.96       12.94      5.47 o 
   2   8  16       28.86       34.64      6.15 o 
   3   8  16       26.00       20.20      6.59 o 
   4   8  16       41.00       46.22      6.88 o 
   5   8  16        4.64        7.13      6.58 o 
   6   8  16      161.28      181.58      9.50 o 
   0   9  16      142.58      152.63      9.95 o 
   1   9  16      171.11      175.43      8.09 o 
   2   9  16      135.77      132.20      8.28 o 
   3   9  16       53.65       64.00      7.75 o 
   4   9  16      153.63      193.29      9.82 o 
   0  10  16       81.15       89.72     10.96 o 
   1  10  16       38.47       31.61      5.95 o 
   1   0  17        8.91        6.92      4.87 o 
   2   0  17      496.46      546.54     12.49 o 
   3   0  17       26.77       25.91      5.34 o 
   4   0  17        1.00        9.62      5.93 o 
   5   0  17        6.57        6.03      5.77 o 
   6   0  17       36.39       43.96      7.72 o 
   7   0  17        6.37        5.03      7.50 o 
   8   0  17      164.02      177.36     11.05 o 
   0   1  17      169.73      170.30      8.72 o 
   1   1  17      206.41      178.07      6.23 o 
   2   1  17      382.99      414.80      8.02 o 
   3   1  17       16.30       24.47      3.67 o 
   4   1  17       87.36       74.49      5.61 o 
   5   1  17      177.31      171.34      7.62 o 
   6   1  17       39.37       42.73      5.86 o 
   7   1  17       42.12       53.50      5.90 o 
   8   1  17      142.54      146.51      7.54 o 
   0   2  17        3.98        2.51      4.55 o 
   1   2  17        8.01        7.67      3.37 o 
   2   2  17       49.61       43.01      3.91 o 
   3   2  17       23.58       34.88      4.02 o 
   4   2  17      131.33      109.58      5.53 o 
   5   2  17       53.57       52.93      5.98 o 
   6   2  17        6.12       12.19      5.86 o 
   7   2  17       16.11       31.54      6.69 o 
   8   2  17       65.11       42.20      6.48 o 
   0   3  17       18.41       19.36      5.03 o 
   1   3  17        2.81        5.83      4.05 o 
   2   3  17      213.96      231.64      8.24 o 
   3   3  17       92.85       85.52      5.81 o 
   4   3  17       65.82       60.79      5.20 o 
   5   3  17       57.78       58.12      5.78 o 
   6   3  17        9.08        9.59      5.98 o 
   7   3  17       51.28       48.37      6.66 o 
   0   4  17      147.88      151.47      8.27 o 
   1   4  17        1.59        1.01      3.96 o 
   2   4  17      392.96      414.50     10.00 o 
   3   4  17        3.62        1.60      4.92 o 
   4   4  17       23.97       22.26      5.74 o 
   5   4  17      102.98      125.23      8.00 o 
   6   4  17       27.08       20.71      6.51 o 
   7   4  17        4.28        7.07      8.25 o 
   0   5  17      393.43      397.56     11.68 o 
   1   5  17      285.45      276.55      8.54 o 
   2   5  17       76.16       85.36      6.97 o 
   3   5  17      188.26      201.23      8.37 o 
   4   5  17      182.46      188.36      8.82 o 
   5   5  17       59.10       60.23      6.73 o 
   6   5  17        8.69        5.51      6.63 o 
   0   6  17        6.13        9.32      5.83 o 
   1   6  17       22.23       20.85      5.70 o 
   2   6  17      114.09      124.21      7.48 o 
   3   6  17       38.35       40.29      6.99 o 
   4   6  17        8.06        8.98      6.59 o 
   5   6  17       32.12       32.10      6.78 o 
   6   6  17       15.58       24.71      7.37 o 
   0   7  17        0.59       -5.10      8.10 o 
   1   7  17       31.75       47.81      6.44 o 
   2   7  17      211.07      220.29      8.92 o 
   3   7  17       22.98       10.05      6.12 o 
   4   7  17        5.92       10.15      6.73 o 
   0   8  17      116.93      132.96     11.65 o 
   1   8  17       50.95       63.17      6.37 o 
   2   8  17       99.59       95.90      7.70 o 
   3   8  17       25.33       30.99      6.71 o 
   0   0  18        0.02        7.15      7.93 o 
   1   0  18       55.41       56.54      8.98 o 
   2   0  18      592.33      676.96     26.32 o 
   3   0  18       29.05       41.42     11.71 o 
   4   0  18       28.12       39.40     13.70 o 
   5   0  18       49.65       52.73      9.59 o 
   6   0  18       22.68       33.04     16.40 o 
   0   1  18        3.57        2.42      6.39 o 
   1   1  18       62.21       60.46      5.42 o 
   2   1  18       38.52       39.12      5.21 o 
   3   1  18       17.87       18.94      5.52 o 
   4   1  18       38.81       44.47      7.01 o 
   5   1  18       12.34       11.85      6.88 o 
   6   1  18        5.17       10.95      6.03 o 
   0   2  18      717.84      713.36     18.56 o 
   1   2  18      100.67      113.12      6.95 o 
   2   2  18       46.08       53.54      5.65 o 
   3   2  18        0.92       -0.47      5.60 o 
   4   2  18      480.94      492.23     14.03 o 
   5   2  18       22.32       18.39      6.87 o 
   6   2  18       11.80       12.68      7.60 o 
   0   3  18        1.99        2.36      6.92 o 
   1   3  18      187.19      183.82      7.97 o 
   2   3  18       31.79       35.67      5.61 o 
   3   3  18       53.20       67.88      6.39 o 
   4   3  18        2.70        1.38      6.43 o 
   5   3  18       40.21       47.95      7.57 o 
   0   4  18       19.01       21.89     10.46 o 
   1   4  18       55.12       60.66      6.33 o 
   2   4  18      225.17      255.92      9.81 o 
   3   4  18       83.91       87.76      6.55 o 
   4   4  18       45.00       58.82      6.13 o 
   5   4  18       11.77        9.48      6.72 o 
   0   5  18        0.20        4.13     12.46 o 
   1   5  18       33.32       42.68      7.00 o 
   2   5  18       42.72       57.64      6.33 o 
   3   5  18       41.48       34.43      6.13 o 
   4   5  18       47.73       41.28      7.47 o 
   0   6  18      105.71      120.62     13.37 o 
   1   6  18      106.29      114.64      8.42 o 
   2   6  18       61.36       60.37      7.81 o 
   1   0  19        7.10        6.19     13.96 o 
   2   0  19       61.77      100.78     14.47 o 
   3   0  19       29.15       29.98     17.18 o 
   0   1  19        8.51        0.17      9.78 o 
   1   1  19       38.19       47.32      7.69 o 
   2   1  19       38.02       42.07      7.59 o 
   3   1  19      181.15      261.79     13.67 o 
   0   2  19        3.32       13.29      7.86 o 
   1   2  19        3.56        2.72      6.15 o 
   2   2  19       42.78       72.34      8.25 o 
   0   3  19        1.71       -1.88      9.40 o 
   1   3  19      325.77      396.70     12.63 o 
                                                 
